# Supplementary material for: Functional divergence of chloroplast Cpn60α subunits during Arabidopsis embryo development
Source: PLoS Genet. 2017 Sep 29;13(9):e1007036. doi: 10.1371/journal.pgen.1007036 (PMC5636168; doi:10.1371/journal.pgen.1007036)
Supplement: S1 Dataset — (XLSX) [file pgen.1007036.s009.xlsx]

## Sheet: CPNA2-Replicate1
Checked	Protein FDR Confidence	Master	Accession	Description	Exp. q-value	Sum PEP Score	Coverage	# Peptides	# PSMs	# Unique Peptides	# Protein Groups	# AAs	MW [kDa]	calc. pI	Found in Sample: [S4] F4: Sample	Modifications	Area: F4: Sample	Entrez Gene ID	Gene ID	Chromosome	Biological Process	Cellular Component	Molecular Function	Pfam IDs	emPAI	Score Sequest HT	# Peptides Sequest HT
FALSE	High	Master Protein	P21240	Chaperonin 60 subunit beta 1, chloroplastic OS=Arabidopsis thaliana GN=CPN60B1 PE=1 SV=3	0	581.471	76.6667	62	222	23	1	600	63.77	6.51	High		800000000	841996	CPN60B; AT1G55490	1	cell death;defense response;metabolic process;response to stimulus	cytoplasm;cytosol;extracellular;Golgi;membrane;ribosome	nucleotide binding;protein binding	Pf00118	1853.78	586.731	62
FALSE	High	Master Protein	Q9LJE4	Chaperonin 60 subunit beta 2, chloroplastic OS=Arabidopsis thaliana GN=CPN60B2 PE=1 SV=1	0	569.068	74.1611	56	213	18	1	596	63.302	5.73	High		310000000	820549	AT3G13470; AT3G13470	3	cell organization and biogenesis;metabolic process	cytoplasm;cytosol;Golgi;mitochondrion;nucleus;ribosome	nucleotide binding	Pf00118	1495.24	563.289	56
FALSE	High	Master Protein	P21238	Chaperonin 60 subunit alpha 1, chloroplastic OS=Arabidopsis thaliana GN=CPN60A1 PE=1 SV=2	0	339.572	71.6724	48	116	48	1	586	62.034	5.19	High		2300000000	817344	CPN60A; AT2G28000	2	cell organization and biogenesis;metabolic process	cytoplasm;cytosol;extracellular;membrane;mitochondrion;ribosome	nucleotide binding	Pf00118, Pf13723	283.804	355.179	48
FALSE	High	Master Protein	Q56XV8	Chaperonin 60 subunit alpha 2, chloroplastic OS=Arabidopsis thaliana GN=CPN60A2 PE=2 SV=1	0	308.963	62.2609	39	114	39	1	575	61.155	7.84	High		1800000000	832000	EMB3007; AT5G18820	5	metabolic process;response to stimulus	cytoplasm	nucleotide binding	Pf00118	540.17	293.349	39
FALSE	High	Master Protein	Q8RWV0	Transketolase-1, chloroplastic OS=Arabidopsis thaliana GN=TKL-1 PE=1 SV=1	0	216.527	62.2132	38	84	29	1	741	79.918	6.37	High		310000000	825246	AT3G60750; AT3G60750	3	cell growth;cell organization and biogenesis;metabolic process;regulation of biological process;response to stimulus;transport	cytosol;membrane	catalytic activity;metal ion binding	Pf00456, Pf02775, Pf02779, Pf02780	28.936	186.467	38
FALSE	High	Master Protein	C0Z361	Chaperonin 60 subunit beta 3, chloroplastic OS=Arabidopsis thaliana GN=CPN60B3 PE=1 SV=1	0	183.377	64.9916	36	98	17	1	597	63.285	5.87	High		76000000	835751	AT5G56500; AT5G56500	5	metabolic process	cytoplasm;cytosol;membrane;mitochondrion	nucleotide binding	Pf00118	27.184	213.156	36
FALSE	High	Master Protein	P25856	Glyceraldehyde-3-phosphate dehydrogenase GAPA1, chloroplastic OS=Arabidopsis thaliana GN=GAPA1 PE=1 SV=3	0	182.746	69.697	33	73	11	1	396	42.463	7.75	High		190000000	822277	GAPA; AT3G26650	3	cell organization and biogenesis;defense response;metabolic process;regulation of biological process;response to stimulus	cytosol;extracellular;membrane	catalytic activity;nucleotide binding;protein binding	Pf00044, Pf02800	108.26	197.546	33
FALSE	High	Master Protein	P25857	Glyceraldehyde-3-phosphate dehydrogenase GAPB, chloroplastic OS=Arabidopsis thaliana GN=GAPB PE=1 SV=2	0	172.178	64.2058	31	66	23	1	447	47.63	6.8	High		420000000	840895	GAPB; AT1G42970	1	cell organization and biogenesis;defense response;metabolic process;regulation of biological process;response to stimulus	cytosol;extracellular;membrane	catalytic activity;nucleotide binding	Pf00044, Pf02672, Pf02800	43.173	186.949	31
FALSE	High	Master Protein	Q9LPW0	Glyceraldehyde-3-phosphate dehydrogenase GAPA2, chloroplastic OS=Arabidopsis thaliana GN=GAPA2 PE=2 SV=1	0	165.29	59.8997	31	65	9	1	399	42.82	8.05	High		170000000	837848	GAPA-2; AT1G12900	1	cell organization and biogenesis;metabolic process;regulation of biological process	cytoplasm;cytosol;extracellular;membrane	catalytic activity;nucleotide binding	Pf00044, Pf02800	132.352	164.64	31
FALSE	High	Master Protein	P10896	Ribulose bisphosphate carboxylase/oxygenase activase, chloroplastic OS=Arabidopsis thaliana GN=RCA PE=1 SV=2	0	102.44	55.4852	20	41	20	1	474	51.948	6.15	High		80000000	818558	RCA; AT2G39730	2	cell organization and biogenesis;defense response;metabolic process;regulation of biological process;response to stimulus;transport	extracellular;membrane;nucleus	enzyme regulator activity;nucleotide binding	Pf00004, Pf06309	11.798	73.2295	20
FALSE	High	Master Protein	F4K0E8	4-hydroxy-3-methylbut-2-en-1-yl diphosphate synthase (ferredoxin), chloroplastic OS=Arabidopsis thaliana GN=ISPG PE=1 SV=1	0	91.0081	40.2159	23	31	23	1	741	82.204	6.43	High		55000000	836181	HDS; AT5G60600	5	cell organization and biogenesis;defense response;metabolic process;regulation of biological process;response to stimulus;transport	nucleus	catalytic activity;metal ion binding	Pf04551	3.424	64.5272	23
FALSE	High	Master Protein	Q9LD57	Phosphoglycerate kinase 1, chloroplastic OS=Arabidopsis thaliana GN=PGK1 PE=1 SV=1	0	89.4071	50.3119	23	33	14	1	481	50.081	6.24	High		51000000	820461	PGK1; AT3G12780	3	cell organization and biogenesis;cellular homeostasis;defense response;metabolic process;response to stimulus;transport	cytoplasm;cytosol;extracellular;membrane;mitochondrion;nucleus	catalytic activity;nucleotide binding	Pf00162, Pf08282	8.306	71.5112	23
FALSE	High	Master Protein	Q9SA52	Chloroplast stem-loop binding protein of 41 kDa b, chloroplastic OS=Arabidopsis thaliana GN=CSP41B PE=1 SV=1	0	76.4159	54.4974	20	27	20	1	378	42.593	8.16	High		79000000	837455	CRB; AT1G09340	1	cell communication;cell differentiation;cell organization and biogenesis;defense response;metabolic process;regulation of biological process;response to stimulus;transport	cytoplasm;extracellular;Golgi;membrane;ribosome;vacuole	catalytic activity;protein binding;RNA binding	Pf01370, Pf04321, Pf13460, Pf13950	10.053	69.0575	20
FALSE	High	Master Protein	Q42522	Glutamate-1-semialdehyde 2,1-aminomutase 2, chloroplastic OS=Arabidopsis thaliana GN=GSA2 PE=2 SV=2	0	73.9492	38.7712	13	24	4	1	472	50.109	7.39	High		39000000	824034	GSA2; AT3G48730	3	cell differentiation;metabolic process;regulation of biological process;transport		catalytic activity;protein binding	Pf00202	9	63.2633	13
FALSE	High	Master Protein	Q9SI75	Elongation factor G, chloroplastic OS=Arabidopsis thaliana GN=CPEFG PE=1 SV=1	0	72.9668	34.355	23	27	23	1	783	86.003	5.6	High		33000000	842573	SCO1; AT1G62750	1	cell organization and biogenesis;metabolic process;regulation of biological process	extracellular;mitochondrion	catalytic activity;nucleotide binding;RNA binding	Pf00009, Pf00679, Pf01926, Pf03144, Pf03764, Pf14492	2.393	57.8209	23
FALSE	High	Master Protein	P42799	Glutamate-1-semialdehyde 2,1-aminomutase 1, chloroplastic OS=Arabidopsis thaliana GN=GSA1 PE=2 SV=1	0	69.2333	32.4895	12	22	3	1	474	50.337	6.87	High		7100000	836476	GSA1; AT5G63570	5	cell differentiation;metabolic process;regulation of biological process;response to stimulus	extracellular	catalytic activity;protein binding	Pf00202	6.406	59.5126	12
FALSE	High	Master Protein	Q9SA18	Bifunctional aspartokinase/homoserine dehydrogenase 1, chloroplastic OS=Arabidopsis thaliana GN=AKHSDH1 PE=1 SV=1	0	62.2472	32.0527	23	23	16	1	911	99.341	6.77	High		8600000	840011	AK-HSDH I; AT1G31230	1	metabolic process;regulation of biological process		catalytic activity;nucleotide binding	Pf00696, Pf00742, Pf01842, Pf03447, Pf13840	1.326	39.2951	23
FALSE	High	Master Protein	P21218	Protochlorophyllide reductase B, chloroplastic OS=Arabidopsis thaliana GN=PORB PE=1 SV=3	0	56.9228	46.1347	15	24	13	1	401	43.332	9.16	High		42000000	828853	PORB; AT4G27440	4	cell differentiation;metabolic process;regulation of biological process;response to stimulus	membrane	catalytic activity;protein binding	Pf00106, Pf08659	5.422	36.6769	15
FALSE	High	Master Protein	P16127	Magnesium-chelatase subunit ChlI-1, chloroplastic OS=Arabidopsis thaliana GN=CHLI1 PE=1 SV=1	0	56.5511	45.7547	19	26	19	1	424	46.241	6.47	High		49000000	827580	CHLI1; AT4G18480	4	metabolic process;response to stimulus		catalytic activity;nucleotide binding		9	48.4447	19
FALSE	High	Master Protein	P17745	Elongation factor Tu, chloroplastic OS=Arabidopsis thaliana GN=TUFA PE=1 SV=1	0	55.8256	29.2017	12	15	12	1	476	51.598	6.19	High		53000000	827784	RABE1b; AT4G20360	4	metabolic process	cytosol;extracellular;membrane;mitochondrion;nucleus	catalytic activity;nucleotide binding;protein binding;RNA binding	Pf00009, Pf03143, Pf03144	2.775	43.2693	12
FALSE	High	Master Protein	P25858	Glyceraldehyde-3-phosphate dehydrogenase GAPC1, cytosolic OS=Arabidopsis thaliana GN=GAPC1 PE=1 SV=2	0	52.2602	50.8876	13	20	1	1	338	36.891	7.12	High		10000000	819567	GAPC1; AT3G04120	3	cell organization and biogenesis;metabolic process;response to stimulus;transport	cytoplasm;cytosol;extracellular;Golgi;membrane;mitochondrion;nucleus	catalytic activity;DNA binding;metal ion binding;nucleotide binding	Pf00044, Pf02800	7.111	38.785	13
FALSE	High	Master Protein	P52410	3-oxoacyl-[acyl-carrier-protein] synthase I, chloroplastic OS=Arabidopsis thaliana GN=KAS1 PE=2 SV=2	0	51.8847	37.8436	11	15	11	1	473	50.381	8.06	High		23000000	834671	KAS I; AT5G46290	5	cell organization and biogenesis;metabolic process;response to stimulus	membrane	catalytic activity	Pf00109, Pf02801	3.489	36.5297	11
FALSE	High	Master Protein	Q9FX54	Glyceraldehyde-3-phosphate dehydrogenase GAPC2, cytosolic OS=Arabidopsis thaliana GN=GAPC2 PE=1 SV=1	0	49.0899	50.8876	13	20	1	1	338	36.89	7.18	High		2600000	837904	GAPC2; AT1G13440	1	cell organization and biogenesis;defense response;metabolic process;regulation of biological process;response to stimulus;transport	cytoplasm;cytosol;Golgi;membrane;mitochondrion;nucleus	catalytic activity;DNA binding;metal ion binding;nucleotide binding	Pf00044, Pf02800	7.111	37.3492	13
FALSE	High	Master Protein	Q9LR75	Coproporphyrinogen-III oxidase 1, chloroplastic OS=Arabidopsis thaliana GN=CPX1 PE=2 SV=1	0	45.6597	46.114	13	15	13	1	386	43.769	6.7	High		52000000	839489	LIN2; AT1G03475	1	cell differentiation;metabolic process;regulation of biological process;response to stimulus	extracellular	catalytic activity;protein binding	Pf01218	2.433	37.6035	13
FALSE	High	Master Protein	P27140	Beta carbonic anhydrase 1, chloroplastic OS=Arabidopsis thaliana GN=BCA1 PE=1 SV=2	0	45.6009	41.7867	12	15	12	1	347	37.426	5.99	High		60000000	821134	CA1; AT3G01500	3	cell organization and biogenesis;defense response;metabolic process;regulation of biological process;response to stimulus;transport	extracellular;membrane	catalytic activity;metal ion binding	Pf00484	4.179	34.623	12
FALSE	High	Master Protein	P50318	Phosphoglycerate kinase 2, chloroplastic OS=Arabidopsis thaliana GN=At1g56190 PE=2 SV=3	0	45.2945	34.3096	13	18	4	1	478	49.908	8.27	High		2800000	842072	AT1G56190; AT1G56190	1	cellular homeostasis;metabolic process;response to stimulus;transport	cytoplasm;cytosol;membrane;mitochondrion	catalytic activity;nucleotide binding	Pf00162	2.054	45.986	13
FALSE	High	Master Protein	F4IW47	Transketolase-2, chloroplastic OS=Arabidopsis thaliana GN=TKL-2 PE=1 SV=1	0	43.8847	14.305	11	16	2	1	741	79.872	6.58	High		780000	819137	AT2G45290; AT2G45290	2	metabolic process;response to stimulus	cytosol;membrane	catalytic activity;metal ion binding	Pf00456, Pf02775, Pf02779, Pf02780	1.512	27.8113	11
FALSE	High	Master Protein	Q9LIK9	ATP sulfurylase 1, chloroplastic OS=Arabidopsis thaliana GN=APS1 PE=1 SV=1	0	42.6136	35.8531	13	18	12	1	463	51.427	6.81	High		17000000	821861	APS1; AT3G22890	3	cell organization and biogenesis;defense response;metabolic process;response to stimulus;transport	cytosol;membrane	catalytic activity;nucleotide binding	Pf01747, Pf14306	2.981	33.7495	13
FALSE	High	Master Protein	O48741	Protochlorophyllide reductase C, chloroplastic OS=Arabidopsis thaliana GN=PORC PE=1 SV=1	0	41.6819	38.404	12	17	10	1	401	43.856	9.11	High		28000000	839009	POR C; AT1G03630	1	cell differentiation;cell organization and biogenesis;metabolic process;regulation of biological process;response to stimulus	membrane	catalytic activity	Pf00106, Pf08659	3.047	28.218	12
FALSE	High	Master Protein	Q9FI56	Chaperone protein ClpC1, chloroplastic OS=Arabidopsis thaliana GN=CLPC1 PE=1 SV=1	0	41.5217	27.2336	20	21	20	1	929	103.388	6.77	High		25000000	835165	CLPC1; AT5G50920	5	cell organization and biogenesis;metabolic process;regulation of biological process;response to stimulus;transport	cytosol;membrane;mitochondrion	catalytic activity;nucleotide binding;protein binding;RNA binding	Pf00004, Pf00910, Pf02151, Pf02861, Pf06309, Pf07724, Pf07728, Pf10431, Pf13177, Pf13191, Pf13401	1.302	32.4696	20
FALSE	High	Master Protein	Q9LIB2	Alpha-glucan phosphorylase 1 OS=Arabidopsis thaliana GN=PHS1 PE=2 SV=1	0	40.3905	24.7401	16	20	15	1	962	108.517	5.47	High		9900000	822590	AT3G29320; AT3G29320	3	defense response;metabolic process;response to stimulus	cytoplasm;cytosol	catalytic activity	Pf00343	0.964	28.166	16
FALSE	High	Master Protein	Q9SIF2	Heat shock protein 90-5, chloroplastic OS=Arabidopsis thaliana GN=HSP90-5 PE=1 SV=1	0	39.7857	28.7179	14	16	14	1	780	88.608	5.01	High		19000000	814930	CR88; AT2G04030	2	cell organization and biogenesis;metabolic process;response to stimulus;transport	cytosol;membrane;mitochondrion	nucleotide binding;protein binding	Pf00183	1.004	27.2831	14
FALSE	High	Master Protein	O81852	Bifunctional aspartokinase/homoserine dehydrogenase 2, chloroplastic OS=Arabidopsis thaliana GN=AKHSDH2 PE=1 SV=1	0	38.9881	22.8166	17	17	10	1	916	100.187	7.49	High		11000000	827715	AK-HSDH II; AT4G19710	4	metabolic process		catalytic activity;nucleotide binding	Pf00696, Pf00742, Pf01842, Pf03447, Pf13840	0.92	29.5202	17
FALSE	High	Master Protein	Q94A94	Diaminopimelate decarboxylase 2, chloroplastic OS=Arabidopsis thaliana GN=LYSA2 PE=1 SV=1	0	38.2055	32.9243	12	15	12	1	489	54.13	6.67	High		29000000	831061	AT5G11880; AT5G11880	5	metabolic process	cytosol	catalytic activity	Pf00278, Pf01168, Pf02784	1.943	30.0794	12
FALSE	High	Master Protein	P56757	ATP synthase subunit alpha, chloroplastic OS=Arabidopsis thaliana GN=atpA PE=1 SV=1	0	36.1521	24.8521	10	13	9	1	507	55.294	5.25	High		38000000	844790	atpA; ATCG00120	Pt	metabolic process;transport	membrane	catalytic activity;nucleotide binding;transporter activity	Pf00006, Pf00306, Pf02874, Pf09378	2.02	30.6178	10
FALSE	High	Master Protein	P55826	Protoporphyrinogen oxidase 1, chloroplastic OS=Arabidopsis thaliana GN=PPOX1 PE=1 SV=1	0	35.1138	35.3818	12	13	12	1	537	57.659	9.03	High		12000000	827991	PPOX; AT4G01690	4	metabolic process		catalytic activity;protein binding	Pf01593, Pf02089	1.626	12.1945	12
FALSE	High	Master Protein	Q42601	Carbamoyl-phosphate synthase large chain, chloroplastic OS=Arabidopsis thaliana GN=CARB PE=1 SV=1	0	34.3	20.1348	16	19	16	1	1187	129.874	5.73	High		11000000	839868	CARB; AT1G29900	1	cell communication;cell organization and biogenesis;metabolic process;regulation of biological process;response to stimulus	cytoplasm;cytosol;membrane;mitochondrion	catalytic activity;metal ion binding;nucleotide binding	Pf00289, Pf01071, Pf02142, Pf02222, Pf02655, Pf02786, Pf02787, Pf07478, Pf08442, Pf08443, Pf13535	0.874	21.8362	16
FALSE	High	Master Protein	O03042	Ribulose bisphosphate carboxylase large chain OS=Arabidopsis thaliana GN=rbcL PE=1 SV=1	0	33.2273	30.8977	12	14	12	1	479	52.922	6.29	High		43000000	844754	rbcL; ATCG00490	Pt	metabolic process		catalytic activity;metal ion binding	Pf00016, Pf02788	2.3	26.8514	12
FALSE	High	Master Protein	Q9C667	Chaperonin 60 subunit beta 4, chloroplastic OS=Arabidopsis thaliana GN=CPN60B4 PE=1 SV=1	0	32.1477	25.0409	12	14	12	1	611	66.755	9.16	High		20000000	839164	AT1G26230; AT1G26230	1	metabolic process;regulation of biological process	cytoplasm	nucleotide binding	Pf00118	1.198	21.6142	12
FALSE	High	Master Protein	Q94JQ3	Serine hydroxymethyltransferase 3, chloroplastic OS=Arabidopsis thaliana GN=SHM3 PE=1 SV=2	0	30.8363	31.1909	12	14	12	1	529	57.946	8.88	High		20000000	829387	SHM3; AT4G32520	4	metabolic process	cytoplasm;cytosol	catalytic activity	Pf00464, Pf01212	1.246	31.1389	12
FALSE	High	Master Protein	Q93Z70	Probable N-acetyl-gamma-glutamyl-phosphate reductase, chloroplastic OS=Arabidopsis thaliana GN=At2g19940 PE=1 SV=2	0	30.1695	36.409	9	9	9	1	401	44.108	8.29	High		14000000	816513; 817666	AT2G19940; AT2G31100; AT2G19940	2	metabolic process;response to stimulus	cytoplasm;membrane	catalytic activity;metal ion binding;nucleotide binding;protein binding	Pf01113, Pf01118, Pf02774	1.219	21.2844	9
FALSE	High	Master Protein	Q8VYI4	Aspartate semialdehyde dehydrogenase OS=Arabidopsis thaliana GN=At1g14810 PE=2 SV=1	0	28.8695	37.0667	9	9	9	1	375	40.72	7.01	High		28000000	838046	AT1G14810; AT1G14810	1	metabolic process	cytoplasm;mitochondrion	catalytic activity;nucleotide binding;protein binding	Pf01118, Pf02774	2.162	25.8604	9
FALSE	High	Master Protein	Q8L785	Glycine--tRNA ligase, chloroplastic/mitochondrial 2 OS=Arabidopsis thaliana GN=EDD1 PE=1 SV=1	0	27.8766	16.4011	12	13	12	1	1067	119.698	5.97	High		12000000	823966	EDD1; AT3G48110	3	cell organization and biogenesis;metabolic process;regulation of biological process	cytoplasm;mitochondrion	catalytic activity;nucleotide binding;protein binding	Pf02091, Pf02092	0.608	22.1063	12
FALSE	High	Master Protein	P59259	Histone H4 OS=Arabidopsis thaliana GN=At1g07660 PE=1 SV=2	0	27.8297	40.7767	5	10	5	1	103	11.402	11.47	High		43000000	837297; 836090; 817423; 836119; 837279; 823736; 823777; 824540	AT1G07820; AT5G59690; HIS4; AT5G59970; AT1G07660; AT3G45930; AT3G46320; AT3G53730; AT1G07820; AT1G07660; AT2G28740; AT5G59690; AT3G45930; AT5G59970; AT3G46320; AT3G53730	1; 5; 2; 3	cell organization and biogenesis;response to stimulus	chromosome;cytosol;Golgi;membrane;nucleus;vacuole	DNA binding;protein binding	Pf00125, Pf15630	30.623	26.8305	5
FALSE	High	Master Protein	Q9SZ30	Imidazole glycerol phosphate synthase hisHF, chloroplastic OS=Arabidopsis thaliana GN=HISN4 PE=2 SV=1	0	27.4257	25.1689	12	14	12	1	592	64.153	6.76	High		9700000	828797	AT-HF; AT4G26900	4	metabolic process	cytoplasm	catalytic activity	Pf00117, Pf00977, Pf01174, Pf07685	1.154	19.2268	12
FALSE	High	Master Protein	F4K4Q2	Isoleucyl-tRNA synthetase OS=Arabidopsis thaliana GN=OVA2 PE=3 SV=1	0	25.7583	16.2627	14	14	14	1	1279	143.3	8.43	High		7300000	834962	OVA2; AT5G49030	5	cell organization and biogenesis;metabolic process;regulation of biological process	cytoplasm;cytosol;mitochondrion	catalytic activity;nucleotide binding	Pf00133, Pf01406, Pf03018, Pf06827, Pf08264, Pf09334, Pf13603	0.442	17.9075	14
FALSE	High	Master Protein	Q9SZD6	Elongation factor Ts OS=Arabidopsis thaliana GN=F19B15.90 PE=2 SV=1	0	24.5102	13.2214	9	11	9	1	953	103.718	5.01	High		9000000	829027	emb2726; AT4G29060	4	cell organization and biogenesis;metabolic process;response to stimulus	organelle lumen	protein binding;RNA binding	Pf00575, Pf00627, Pf00889	0.459	18.9775	9
FALSE	High	Master Protein	Q9SZJ5	Serine hydroxymethyltransferase 1, mitochondrial OS=Arabidopsis thaliana GN=SHM1 PE=1 SV=1	0	24.1015	21.8569	10	11	10	1	517	57.364	8.13	High		6500000	829949	SHM1; AT4G37930	4	cell death;defense response;metabolic process;response to stimulus	cytoplasm;cytosol;extracellular;membrane;mitochondrion;nucleus;organelle lumen;ribosome	catalytic activity;protein binding;RNA binding	Pf00155, Pf00464	0.968	21.1265	10
FALSE	High	Master Protein	P37107	Signal recognition particle 54 kDa protein, chloroplastic OS=Arabidopsis thaliana GN=FFC PE=1 SV=1	0	23.6255	20.0355	9	11	9	1	564	61.193	9.44	High		9000000	830273	CPSRP54; AT5G03940	5	cell organization and biogenesis;defense response;metabolic process;response to stimulus;transport	cytoplasm	catalytic activity;nucleotide binding;protein binding;RNA binding	Pf00448, Pf01583, Pf02374, Pf02881, Pf02978, Pf03205, Pf13207	0.947	18.2777	9
FALSE	High	Master Protein	Q96255	Phosphoserine aminotransferase 1, chloroplastic OS=Arabidopsis thaliana GN=PSAT1 PE=1 SV=1	0	23.1312	30.6977	10	10	6	1	430	47.329	8.06	High		17000000	829715	PSAT; AT4G35630	4	defense response;metabolic process;response to stimulus	cytosol	catalytic activity	Pf00266	1.346	12.1747	10
FALSE	High	Master Protein	O49485	D-3-phosphoglycerate dehydrogenase 1, chloroplastic OS=Arabidopsis thaliana GN=PGDH1 PE=1 SV=1	0	22.6315	20.0663	9	11	9	1	603	63.286	6.58	High		14000000	829568	EDA9; AT4G34200	4	development;metabolic process	cytosol;membrane;mitochondrion	catalytic activity;nucleotide binding	Pf00389, Pf00670, Pf01262, Pf01842, Pf02826, Pf05221, Pf13478	1.102	17.9374	9
FALSE	High	Master Protein	Q94AM1	Organellar oligopeptidase A, chloroplastic/mitochondrial OS=Arabidopsis thaliana GN=OOP PE=1 SV=1	0	21.9846	14.1593	10	11	10	1	791	88.701	6.28	High		3700000	836688	AT5G65620; AT5G65620	5	metabolic process	cytosol;mitochondrion;organelle lumen	catalytic activity;metal ion binding	Pf01432	0.756	12.2148	10
FALSE	High	Master Protein	F4IAG5	ATP-dependent Clp protease proteolytic subunit OS=Arabidopsis thaliana GN=CLPP6 PE=3 SV=1	0	21.5876	21.4533	4	6	4	1	289	31.293	9.28	High		18000000	837719	CLPP6; AT1G11750	1	cell organization and biogenesis;metabolic process;regulation of biological process		catalytic activity	Pf00574	1.254	16.1127	4
FALSE	High	Master Protein	Q9SZX3	Argininosuccinate synthase, chloroplastic OS=Arabidopsis thaliana GN=At4g24830 PE=1 SV=3	0	21.2455	14.7773	5	6	5	1	494	53.812	6.67	High		6900000	828586	AT4G24830; AT4G24830	4	metabolic process	cytoplasm	catalytic activity;nucleotide binding	Pf00764	0.468	15.912	5
FALSE	High	Master Protein	P19366	ATP synthase subunit beta, chloroplastic OS=Arabidopsis thaliana GN=atpB PE=1 SV=2	0	21.0398	21.2851	8	10	7	1	498	53.9	5.5	High		4000000	844757	atpB; ATCG00480	Pt	metabolic process;transport	membrane	catalytic activity;nucleotide binding;transporter activity	Pf00006, Pf00306, Pf02874	1.212	14.9189	8
FALSE	High	Master Protein	Q9LER7	50S ribosomal protein 5, chloroplastic OS=Arabidopsis thaliana GN=PSRP5 PE=1 SV=1	0	20.397	28.3784	4	6	4	1	148	16.351	10.86	High		12000000	824858	PSRP5; AT3G56910	3	cell organization and biogenesis;metabolic process	membrane;ribosome			4.179	19.4533	4
FALSE	High	Master Protein	Q9S834	ATP-dependent Clp protease proteolytic subunit 5, chloroplastic OS=Arabidopsis thaliana GN=CLPP5 PE=1 SV=1	0	20.0252	20.1342	5	8	5	1	298	32.335	8.24	High		28000000	839433	CLPP5; AT1G02560	1	metabolic process		catalytic activity	Pf00574	2.162	14.9101	5
FALSE	High	Master Protein	Q94B60	ATP-dependent Clp protease proteolytic subunit 4, chloroplastic OS=Arabidopsis thaliana GN=CLPP4 PE=1 SV=1	0	19.6614	15.411	5	8	5	1	292	31.478	5.55	High		7800000	834575	CLPP4; AT5G45390	5	cell organization and biogenesis;metabolic process;regulation of biological process	cytosol;membrane	catalytic activity	Pf00574	1.955	11.5767	5
FALSE	High	Master Protein	Q94AR8	3-isopropylmalate dehydratase large subunit OS=Arabidopsis thaliana GN=IIL1 PE=1 SV=1	0	19.444	21.4145	7	9	7	1	509	54.979	7.84	High		13000000	826975	IIL1; AT4G13430	4	metabolic process;response to stimulus		catalytic activity;metal ion binding	Pf00330	0.931	15.5364	7
FALSE	High	Master Protein	Q9LU63	AT5g51110/MWD22_5 OS=Arabidopsis thaliana GN=pdl1 PE=2 SV=1	0	19.3293	36.8182	5	6	5	1	220	23.882	8.81	High		7600000	835185	AT5G51110; AT5G51110	5	cell organization and biogenesis;metabolic process;regulation of biological process		catalytic activity	Pf01329	2.511	13.0038	5
FALSE	High	Master Protein	Q9SAJ6	Glyceraldehyde-3-phosphate dehydrogenase GAPCP1, chloroplastic OS=Arabidopsis thaliana GN=GAPCP1 PE=1 SV=1	0	19.0122	27.4882	9	9	8	1	422	44.803	8.63	High		5400000	844291	GAPCP-1; AT1G79530	1	development;metabolic process;response to stimulus	membrane	catalytic activity;metal ion binding;nucleotide binding	Pf00044, Pf01113, Pf02800, Pf02826	1.043	11.8746	9
FALSE	High	Master Protein	Q02166	Anthranilate phosphoribosyltransferase, chloroplastic OS=Arabidopsis thaliana GN=PAT1 PE=2 SV=1	0	18.7716	15.5405	6	7	6	1	444	46.491	7.27	High		4800000	831666	TRP1; AT5G17990	5	defense response;metabolic process;response to stimulus		catalytic activity	Pf00591, Pf02885	0.957	16.7179	6
FALSE	High	Master Protein	Q05758	Ketol-acid reductoisomerase, chloroplastic OS=Arabidopsis thaliana GN=At3g58610 PE=2 SV=2	0	18.5505	18.1049	7	8	7	1	591	63.772	6.8	High		5600000	825030	AT3G58610; AT3G58610	3	metabolic process;response to stimulus	cytosol;extracellular;mitochondrion	catalytic activity;metal ion binding	Pf01450, Pf07991	0.778	11.9292	7
FALSE	High	Master Protein	Q9ASV6	30S ribosomal protein S20, chloroplastic OS=Arabidopsis thaliana GN=RPS20 PE=2 SV=1	0	18.5247	19.3069	9	10	9	1	202	21.813	10.13	High		7900000	820750	AT3G15190; AT3G15190	3	metabolic process	membrane;ribosome	RNA binding;structural molecule activity	Pf01649	6.743	14.0785	9
FALSE	High	Master Protein	F4K409	Putative TypA-like translation elongation factor SVR3 OS=Arabidopsis thaliana GN=At5g13650 PE=4 SV=1	0	18.2005	12.2781	6	6	6	1	676	74.367	7.25	High		8300000	831209	AT5G13650; AT5G13650	5	metabolic process;regulation of biological process;response to stimulus	membrane	catalytic activity;nucleotide binding;RNA binding	Pf00009, Pf00679, Pf00735, Pf01926, Pf03144	0.453	13.1398	6
FALSE	High	Master Protein	Q9FYR6	Proline--tRNA ligase, chloroplastic/mitochondrial OS=Arabidopsis thaliana GN=OVA6 PE=2 SV=1	0	17.9161	20.9945	8	8	8	1	543	60.709	7.02	High		4400000	835328	OVA6; AT5G52520	5	cell organization and biogenesis;development;metabolic process;regulation of biological process	cytoplasm;mitochondrion	catalytic activity;nucleotide binding;RNA binding	Pf00587, Pf03129, Pf09180	0.693	11.6467	8
FALSE	High	Master Protein	Q94K97	Putative 30S ribosomal protein OS=Arabidopsis thaliana GN=At5g24490 PE=1 SV=1	0	17.8872	29.5455	7	7	7	1	308	34.835	6.76	High		47000000	832520	AT5G24490; AT5G24490	5	metabolic process	ribosome	structural molecule activity	Pf02482	1.581	14.5932	7
FALSE	High	Master Protein	Q9SJE1	Magnesium-chelatase subunit ChlD, chloroplastic OS=Arabidopsis thaliana GN=CHLD PE=1 SV=3	0	17.3195	13.5526	8	10	8	1	760	83.232	5.35	High		6400000	837374	ALB1; AT1G08520	1	metabolic process		catalytic activity;nucleotide binding	Pf00092, Pf01078, Pf07728, Pf13191, Pf13519, Pf13768	0.54	15.6217	8
FALSE	High	Master Protein	P56793	50S ribosomal protein L16, chloroplastic OS=Arabidopsis thaliana GN=rpl16 PE=3 SV=1	0	17.1297	42.2222	4	8	4	1	135	15.284	11.62	High		20000000	844722	rpl16; ATCG00790	Pt	metabolic process	ribosome	RNA binding;structural molecule activity	Pf00252	6.197	10.7788	4
FALSE	High	Master Protein	Q949U7	Peroxiredoxin-2E, chloroplastic OS=Arabidopsis thaliana GN=PRXIIE PE=1 SV=2	0	17.0317	27.3504	4	5	4	1	234	24.669	9.03	High		9400000	824462	AT3G52960; AT3G52960	3	defense response;metabolic process;response to stimulus		antioxidant activity;catalytic activity	Pf00578, Pf08534	1.154	11.4362	4
FALSE	High	Master Protein	Q9C9C5	60S ribosomal protein L6-3 OS=Arabidopsis thaliana GN=RPL6C PE=2 SV=1	0	17.0161	21.4592	4	5	4	1	233	26.091	10.17	High		15000000	843744	AT1G74050; AT1G74050	1	cell organization and biogenesis;metabolic process	cytoplasm;cytosol;membrane;ribosome	RNA binding;structural molecule activity	Pf01159, Pf03868	0.833	12.7403	4
FALSE	High	Master Protein	P15455	12S seed storage protein CRA1 OS=Arabidopsis thaliana GN=CRA1 PE=1 SV=2	0	16.7963	18.4322	6	8	5	1	472	52.563	7.8	High		11000000	834435	CRA1; AT5G44120	5	response to stimulus	nucleus;vacuole		Pf00190, Pf07883	1.015	9.89559	6
FALSE	High	Master Protein	Q9ZUX0	At2g27680/F15K20.22 OS=Arabidopsis thaliana GN=At2g27680 PE=2 SV=1	0	16.5574	20.8333	6	7	6	1	384	43.127	8.12	High		6800000	817314	AT2G27680; AT2G27680	2	cell organization and biogenesis;metabolic process		catalytic activity	Pf00248	1.015	13.8038	6
FALSE	High	Master Protein	Q9FZ47	ACT domain-containing protein ACR11 OS=Arabidopsis thaliana GN=ACR11 PE=1 SV=1	0	15.4377	22.069	5	6	5	1	290	31.275	5.14	High		14000000	838259	AT1G16880; AT1G16880	1	cellular homeostasis;defense response;metabolic process;response to stimulus;transport	membrane			1.512	15.4489	5
FALSE	High	Master Protein	Q9SCY0	Phosphoglucomutase, chloroplastic OS=Arabidopsis thaliana GN=PGMP PE=1 SV=2	0	15.0383	15.8909	7	8	7	1	623	67.946	5.74	High		19000000	835257	PGM; AT5G51820	5	cell organization and biogenesis;cellular homeostasis;defense response;metabolic process;regulation of biological process;response to stimulus	cytosol;extracellular;mitochondrion	catalytic activity;metal ion binding	Pf00408, Pf02878, Pf02879, Pf02880	0.645	13.8556	7
FALSE	High	Master Protein	Q9LZ66	Assimilatory sulfite reductase (ferredoxin), chloroplastic OS=Arabidopsis thaliana GN=SIR PE=1 SV=1	0	14.5263	16.0436	7	7	7	1	642	71.905	8.31	High		12000000	830336	SIR; AT5G04590	5	cell organization and biogenesis;metabolic process;regulation of biological process;response to stimulus;transport	cytoplasm;cytosol;extracellular;membrane	catalytic activity;DNA binding;metal ion binding	Pf01077, Pf03460	0.63	8.15331	7
FALSE	High	Master Protein	F4JYE0	Biotin carboxylase subunit CAC2 OS=Arabidopsis thaliana GN=CAC2 PE=4 SV=1	0	14.4375	18.1982	7	8	7	1	555	60.732	7.66	High		7600000	833497	CAC2; AT5G35360	5	cell growth;cell organization and biogenesis;metabolic process;response to stimulus	cytosol	catalytic activity;metal ion binding;nucleotide binding	Pf00289, Pf01071, Pf02222, Pf02785, Pf02786, Pf07478, Pf08442, Pf08443, Pf13535, Pf13549, Pf15632	0.585	10.8074	7
FALSE	High	Master Protein	P0DH99	Elongation factor 1-alpha 1 OS=Arabidopsis thaliana GN=A1 PE=1 SV=1	0	14.1991	15.1448	5	6	5	1	449	49.471	9.11	High		35000000	837309; 836161; 837307; 837308	AT1G07940; AT5G60390; AT1G07920; AT1G07930; AT1G07930; AT1G07940; AT1G07920; AT5G60390	1; 5	metabolic process;response to stimulus	cytoplasm;cytosol;Golgi;membrane;mitochondrion;nucleus;vacuole	catalytic activity;nucleotide binding;protein binding;RNA binding	Pf00009, Pf03143, Pf03144	0.61	13.6914	5
FALSE	High	Master Protein	Q9LYA9	Chloroplast stem-loop binding protein of 41 kDa a, chloroplastic OS=Arabidopsis thaliana GN=CSP41A PE=1 SV=1	0	13.8962	14.2857	4	5	4	1	406	43.903	8.43	High		23000000	825489	CSP41A; AT3G63140	3	cell differentiation;cell organization and biogenesis;metabolic process;regulation of biological process;response to stimulus	extracellular;ribosome	catalytic activity;protein binding;RNA binding	Pf01370, Pf07992, Pf13439, Pf13460	0.532	11.4366	4
FALSE	High	Master Protein	Q93VC7	30S ribosomal protein S1, chloroplastic OS=Arabidopsis thaliana GN=RPS1 PE=1 SV=1	0	13.5753	21.3942	8	8	8	1	416	45.082	5.25	High		7600000	833138	RPS1; AT5G30510	5	cell organization and biogenesis;metabolic process;response to stimulus	membrane;mitochondrion;ribosome	RNA binding	Pf00575	1.089	12.6659	8
FALSE	High	Master Protein	Q9FVR6	Uncharacterized protein At1g32220, chloroplastic OS=Arabidopsis thaliana GN=At1g32220 PE=2 SV=1	0	13.4922	22.973	4	5	4	1	296	31.959	5.77	High		4800000	840114	AT1G32220; AT1G32220	1	cell communication;metabolic process;response to stimulus	mitochondrion	catalytic activity	Pf01370, Pf13460	1.276	5.72255	4
FALSE	High	Master Protein	Q8VZ57	Putative hydrolase OS=Arabidopsis thaliana GN=At1g52510 PE=2 SV=1	0	13.3369	17.6316	4	4	4	1	380	41.813	7.05	High		4500000	841682	AT1G52510; AT1G52510	1	metabolic process	cytoplasm	catalytic activity	Pf00561, Pf12146, Pf12695, Pf12697	0.585	7.04452	4
FALSE	High	Master Protein	Q9SR37	Beta-glucosidase 23 OS=Arabidopsis thaliana GN=BGLU23 PE=1 SV=1	0	13.2963	19.2748	6	7	6	1	524	59.683	6.92	High		6000000	820082	PYK10; AT3G09260	3	cell organization and biogenesis;metabolic process;regulation of biological process;response to stimulus	endoplasmic reticulum;membrane;nucleus;organelle lumen;vacuole	catalytic activity;metal ion binding;protein binding	Pf00232	0.859	9.11664	6
FALSE	High	Master Protein	Q9SHP0	Phosphoserine aminotransferase 2, chloroplastic OS=Arabidopsis thaliana GN=PSAT2 PE=1 SV=1	0	13.1844	19.4313	6	6	2	1	422	46.604	8.06	High		3700000	816270	AT2G17630; AT2G17630	2	metabolic process;response to stimulus		catalytic activity	Pf00266	0.738	3.88348	6
FALSE	High	Master Protein	P53496	Actin-11 OS=Arabidopsis thaliana GN=ACT11 PE=1 SV=1	0	12.9697	14.0584	5	6	2	1	377	41.648	5.39	High		1300000	820385	ACT11; AT3G12110	3	cell organization and biogenesis;metabolic process	cytoplasm;cytoskeleton;membrane;mitochondrion	nucleotide binding;structural molecule activity	Pf00022	0.65	8.65621	5
FALSE	High	Master Protein	Q9FNB0	Magnesium-chelatase subunit ChlH, chloroplastic OS=Arabidopsis thaliana GN=CHLH PE=1 SV=1	0	12.8874	7.60319	8	8	8	1	1381	153.478	6.1	High		3400000	831207	GUN5; AT5G13630	5	metabolic process	membrane;mitochondrion	catalytic activity;nucleotide binding	Pf02514, Pf11965	0.274	3.61301	8
FALSE	High	Master Protein	Q9FHQ6	Polyubiquitin 9 OS=Arabidopsis thaliana GN=UBQ9 PE=3 SV=1	0	12.8706	13.0435	3	8	3	1	322	36.234	6.2	High		29000000	833742	UBQ9; AT5G37640	5	metabolic process;response to stimulus	cytoplasm;Golgi;membrane;nucleus	protein binding	Pf00240, Pf11976, Pf13881, Pf14560	0.532	16.3096	3
FALSE	High	Master Protein	Q9SIP1	At2g31670 OS=Arabidopsis thaliana GN=At2g31670 PE=2 SV=1	0	12.8105	12.1673	2	3	2	1	263	28.847	6.96	High		8800000	817723	AT2G31670; AT2G31670	2	metabolic process	cytosol		Pf07876	0.585	9.25454	2
FALSE	High	Master Protein	P56799	30S ribosomal protein S4, chloroplastic OS=Arabidopsis thaliana GN=rps4 PE=3 SV=1	0	12.0884	24.8756	4	5	4	1	201	23.226	10.33	High		7200000	844765	rps4; ATCG00380	Pt	metabolic process	ribosome	RNA binding;structural molecule activity	Pf00163, Pf01479	1.61	10.4241	4
FALSE	High	Master Protein	Q9SN86	Malate dehydrogenase, chloroplastic OS=Arabidopsis thaliana GN=At3g47520 PE=1 SV=1	0	12.0758	19.1067	5	5	5	1	403	42.379	8.51	High		6100000	823906	MDH; AT3G47520	3	metabolic process;response to stimulus	extracellular;membrane;mitochondrion	catalytic activity	Pf00056, Pf01073, Pf02866	0.532	8.15568	5
FALSE	High	Master Protein	O48917	UDP-sulfoquinovose synthase, chloroplastic OS=Arabidopsis thaliana GN=SQD1 PE=1 SV=1	0	11.5874	13.4172	5	6	5	1	477	53.08	8.19	High		5700000	829440	SQD1; AT4G33030	4	cell communication;metabolic process;response to stimulus		catalytic activity;metal ion binding	Pf01073, Pf01370	0.638	10.8044	5
FALSE	High	Master Protein	Q9FLN4	50S ribosomal protein L27, chloroplastic OS=Arabidopsis thaliana GN=RPL27 PE=2 SV=1	0	11.4605	22.7273	3	3	3	1	198	21.723	9.95	High		38000000	834097	RPL27; AT5G40950	5	metabolic process;response to stimulus	ribosome	RNA binding;structural molecule activity	Pf01016	0.778	9.31775	3
FALSE	High	Master Protein	P56797	30S ribosomal protein S2, chloroplastic OS=Arabidopsis thaliana GN=rps2 PE=3 SV=1	0	11.3557	22.4576	5	5	5	1	236	26.887	9.66	High		3800000	844786	rps2; ATCG00160	Pt	metabolic process	ribosome	structural molecule activity	Pf00318	1.054	7.40264	5
FALSE	High	Master Protein	P56798	30S ribosomal protein S3, chloroplastic OS=Arabidopsis thaliana GN=rps3 PE=3 SV=1	0	11.2768	30.7339	6	6	6	1	218	25.173	9.48	High		11000000	844719	rps3; ATCG00800	Pt	metabolic process	ribosome	RNA binding;structural molecule activity	Pf00189	1.371	10.385	6
FALSE	High	Master Protein	P53494	Actin-4 OS=Arabidopsis thaliana GN=ACT4 PE=1 SV=1	0	11.2746	12.9973	4	5	1	1	377	41.752	5.58	High			836056	ACT4; AT5G59370	5	cell organization and biogenesis;metabolic process	cytoplasm;cytoskeleton;mitochondrion	nucleotide binding;structural molecule activity	Pf00022	0.468	10.6191	4
FALSE	High	Master Protein	Q9SKX4	50S ribosomal protein L3-1, chloroplastic OS=Arabidopsis thaliana GN=RPL3A PE=2 SV=1	0	11.2278	18.8192	3	3	3	1	271	29.345	10.43	High		9600000	818905	AT2G43030; AT2G43030	2	cell organization and biogenesis;metabolic process;transport	membrane;ribosome	RNA binding;structural molecule activity	Pf00297	0.438	7.63328	3
FALSE	High	Master Protein	Q9LZS3	1,4-alpha-glucan-branching enzyme 2-2, chloroplastic/amyloplastic OS=Arabidopsis thaliana GN=SBE2.2 PE=2 SV=1	0	11.1769	14.5342	8	8	8	1	805	92.532	5.86	High		5100000	831769	SBE2.2; AT5G03650	5	cellular homeostasis;metabolic process;regulation of biological process;response to stimulus		catalytic activity	Pf00128, Pf02806, Pf02922, Pf14701	0.52	2.58648	8
FALSE	High	Master Protein	P56804	30S ribosomal protein S14, chloroplastic OS=Arabidopsis thaliana GN=rps14 PE=2 SV=2	0	11.1438	38	4	5	4	1	100	11.778	11.22	High		18000000				metabolic process	ribosome	RNA binding;structural molecule activity	Pf00253	5.813	7.68762	4
FALSE	High	Master Protein	Q8LDL0	Protein HHL1, chloroplastic OS=Arabidopsis thaliana GN=HHL1 PE=1 SV=1	0	11.0827	24.2424	4	4	4	1	231	26.065	9.57	High		14000000	843095	AT1G67700; AT1G67700	1	cell organization and biogenesis;metabolic process	membrane	catalytic activity		0.668	6.1548	4
FALSE	High	Master Protein	O82499	Translation initiation factor IF-1, chloroplastic OS=Arabidopsis thaliana GN=At4g11175 PE=2 SV=2	0	11.0067	22.695	3	3	3	1	141	15.723	10.14	High		7800000	826719	AT4G11175; AT4G11175	4	cell organization and biogenesis;metabolic process		RNA binding	Pf01176	1.683	9.07153	3
FALSE	High	Master Protein	Q9SIE1	Bifunctional aspartate aminotransferase and glutamate/aspartate-prephenate aminotransferase OS=Arabidopsis thaliana GN=PAT PE=1 SV=2	0	10.9311	11.7895	5	5	5	1	475	50.967	7.9	High		8600000	816758	AAT; AT2G22250	2	metabolic process	cytosol	catalytic activity	Pf00155, Pf00266, Pf01041, Pf01212	0.45	8.43377	5
FALSE	High	Master Protein	Q94A41	Alpha-amylase 3, chloroplastic OS=Arabidopsis thaliana GN=AMY3 PE=2 SV=1	0	10.9146	6.87711	4	5	4	1	887	99.78	6.07	High		2800000	843319	AMY3; AT1G69830	1	metabolic process	extracellular	catalytic activity;metal ion binding	Pf00128, Pf02324, Pf07821	0.248	5.09134	4
FALSE	High	Master Protein	P49077	Aspartate carbamoyltransferase, chloroplastic OS=Arabidopsis thaliana GN=PYRB PE=2 SV=2	0	10.9052	13.5897	4	5	4	1	390	43.139	6.6	High		8000000	821577	PYRB; AT3G20330	3	cell communication;metabolic process;response to stimulus	cytoplasm;cytosol	catalytic activity;protein binding	Pf00185, Pf02729	0.509	5.36516	4
FALSE	High	Master Protein	Q9C9P4	3-oxoacyl-[acyl-carrier-protein] synthase II, chloroplastic OS=Arabidopsis thaliana GN=KAS2 PE=1 SV=1	0	10.6816	15.1571	5	5	5	1	541	57.562	7.87	High		5900000	843835	FAB1; AT1G74960	1	cell growth;development;metabolic process;regulation of biological process;response to stimulus		catalytic activity	Pf00109, Pf02801	0.585	5.21792	5
FALSE	High	Master Protein	P15456	12S seed storage protein CRB OS=Arabidopsis thaliana GN=CRB PE=1 SV=2	0	10.2234	8.35165	3	5	2	1	455	50.527	6.99	High		15000000	839383	CRU2; AT1G03880	1	metabolic process;regulation of biological process;response to stimulus	vacuole		Pf00190	0.778	4.68061	3
FALSE	High	Master Protein	Q94K73	Phenylalanine--tRNA ligase, chloroplastic/mitochondrial OS=Arabidopsis thaliana GN=At3g58140 PE=1 SV=1	0	10.154	10.7226	4	4	4	1	429	49.221	6.4	High		4600000	824983	AT3G58140; AT3G58140	3	cell organization and biogenesis;metabolic process	cytoplasm;membrane;mitochondrion;organelle lumen	catalytic activity;metal ion binding;nucleotide binding;RNA binding	Pf01409, Pf03147	0.334	6.35897	4
FALSE	High	Master Protein	P93014	30S ribosomal protein S5, chloroplastic OS=Arabidopsis thaliana GN=rps5 PE=2 SV=1	0	10.1426	14.8515	4	6	4	1	303	32.625	8.97	High		7100000	817947	AT2G33800; AT2G33800	2	defense response;metabolic process;response to stimulus;transport	membrane;nucleus;ribosome	RNA binding;structural molecule activity	Pf00333, Pf03719	0.995	9.21156	4
FALSE	High	Master Protein	Q9LVY0	Peptide chain release factor PrfB1, chloroplastic OS=Arabidopsis thaliana GN=PRFB1 PE=2 SV=1	0	9.74755	16.0088	5	5	5	1	456	50.945	5.45	High		4800000	833614	HCF109; AT5G36170	5	cell differentiation;cell organization and biogenesis;metabolic process;regulation of biological process	cytoplasm	RNA binding	Pf00472, Pf03462	0.509	7.73468	5
FALSE	High	Master Protein	P92947	Monodehydroascorbate reductase 5, mitochondrial OS=Arabidopsis thaliana GN=MDAR5 PE=1 SV=3	0	9.43882	11.9675	4	4	4	1	493	53.269	8.02	High		2300000	842697	MDAR6; AT1G63940	1	metabolic process;response to stimulus	cytosol;mitochondrion	catalytic activity;nucleotide binding	Pf00070, Pf01266, Pf07992	0.334	4.66332	4
FALSE	High	Master Protein	O65271	Bifunctional protein FolD 4, chloroplastic OS=Arabidopsis thaliana GN=FOLD4 PE=1 SV=1	0	9.08826	12.7778	4	4	4	1	360	38.717	8.28	High		8800000	825824	AT4G00620; AT4G00620	4	metabolic process	cytosol	catalytic activity	Pf00763, Pf02882	0.445	8.87808	4
FALSE	High	Master Protein	P56805	30S ribosomal protein S15, chloroplastic OS=Arabidopsis thaliana GN=rps15 PE=3 SV=1	0	9.08652	38.6364	3	4	3	1	88	10.712	10.81	High		9000000	844799	rps15; ATCG01120	Pt	metabolic process	ribosome	structural molecule activity	Pf00312	3.642	10.5847	3
FALSE	High	Master Protein	Q42431	Oleosin 20.3 kDa OS=Arabidopsis thaliana GN=OL2 PE=2 SV=1	0	8.99054	18.8482	2	2	2	1	191	20.301	7.58	High		10000000	822388	OLEO4; AT3G27660	3	metabolic process;regulation of biological process;response to stimulus	membrane;nucleus		Pf01277, Pf01970	1.154	6.97935	2
FALSE	High	Master Protein	Q9C524	Probable fructokinase-6, chloroplastic OS=Arabidopsis thaliana GN=At1g66430 PE=2 SV=1	0	8.73012	15.3646	5	5	5	1	384	41.445	5.77	High		4100000	842961	AT1G66430; AT1G66430	1	metabolic process		catalytic activity;nucleotide binding	Pf00294	0.585	4.78908	5
FALSE	High	Master Protein	Q96291	2-Cys peroxiredoxin BAS1, chloroplastic OS=Arabidopsis thaliana GN=BAS1 PE=1 SV=2	0	8.62072	18.4211	3	3	3	1	266	29.074	7.44	High		2300000	820335	AT3G11630; AT3G11630	3	cell organization and biogenesis;defense response;metabolic process;regulation of biological process;response to stimulus;transport	cytosol;extracellular	antioxidant activity;catalytic activity;protein binding	Pf00578, Pf08534, Pf10417	0.468	3.96231	3
FALSE	High	Master Protein	Q9LEY9	H/ACA ribonucleoprotein complex subunit 2-like protein OS=Arabidopsis thaliana GN=At5g08180 PE=1 SV=1	0	8.58487	22.4359	2	3	2	1	156	16.937	9.39	High		10000000	830714	AT5G08180; AT5G08180	5	cell organization and biogenesis;metabolic process;regulation of biological process	nucleus	RNA binding	Pf01248	1.371	8.7766	2
FALSE	High	Master Protein	P49243	3-oxoacyl-[acyl-carrier-protein] synthase III, chloroplastic OS=Arabidopsis thaliana GN=At1g62640 PE=2 SV=2	0	8.49305	12.1287	3	3	3	1	404	42.82	7.36	High		2300000	842561	KAS III; AT1G62640	1	metabolic process;response to stimulus		catalytic activity	Pf02797, Pf08541, Pf08545	0.334	6.93595	3
FALSE	High	Master Protein	Q9CA67	Geranylgeranyl diphosphate reductase, chloroplastic OS=Arabidopsis thaliana GN=CHLP PE=1 SV=1	0	8.34693	13.4904	4	4	4	1	467	51.805	8.91	High		2100000	843788	AT1G74470; AT1G74470	1	metabolic process;regulation of biological process	membrane	catalytic activity;protein binding		0.407	2.77388	4
FALSE	High	Master Protein	O65282	20 kDa chaperonin, chloroplastic OS=Arabidopsis thaliana GN=CPN21 PE=1 SV=2	0	8.33085	28.8538	4	5	4	1	253	26.785	8.88	High		5500000	832195	CPN20; AT5G20720	5	cell organization and biogenesis;metabolic process;regulation of biological process;response to stimulus	cytoplasm;cytosol;extracellular;membrane;mitochondrion;organelle lumen	metal ion binding;nucleotide binding;protein binding	Pf00166	0.968	2.02904	4
FALSE	High	Master Protein	F4IMB5	ATP synthase subunit alpha OS=Arabidopsis thaliana GN=At2g07698 PE=3 SV=1	0	8.07766	4.1184	3	3	2	1	777	85.879	5.57	High		5200000	815374	AT2G07698; AT2G07698	2	metabolic process;transport	Golgi;membrane;mitochondrion;vacuole	catalytic activity;metal ion binding;nucleotide binding;RNA binding;transporter activity	Pf00006, Pf00306, Pf02874, Pf09378, Pf10325	0.179	7.06038	3
FALSE	High	Master Protein	P14671	Tryptophan synthase beta chain 1, chloroplastic OS=Arabidopsis thaliana GN=TSB1 PE=2 SV=1	0	7.95664	17.0213	5	5	5	1	470	50.894	6.84	High		6400000	835571	TSB1; AT5G54810	5	metabolic process;response to stimulus	cytoplasm;membrane	catalytic activity	Pf00291	0.487	5.99971	5
FALSE	High	Master Protein	Q39165	Oleosin 21.2 kDa OS=Arabidopsis thaliana GN=At5g40420 PE=1 SV=1	0	7.89644	31.6583	5	5	5	1	199	21.266	9.36	High		12000000	834040	OLEO2; AT5G40420	5	metabolic process;regulation of biological process;response to stimulus	membrane		Pf01277	2.594	7.15307	5
FALSE	High	Master Protein	P38418	Lipoxygenase 2, chloroplastic OS=Arabidopsis thaliana GN=LOX2 PE=1 SV=1	0	7.86143	4.12946	3	3	3	1	896	101.982	5.62	High		2800000	823650	LOX2; AT3G45140	3	cell organization and biogenesis;cellular homeostasis;metabolic process;regulation of biological process;response to stimulus;transport	cytoplasm;membrane	catalytic activity;metal ion binding;protein binding	Pf00305, Pf01477	0.122	6.59211	3
FALSE	High	Master Protein	Q8GSJ1	ATP phosphoribosyltransferase 2, chloroplastic OS=Arabidopsis thaliana GN=HISN1B PE=1 SV=1	0	7.6062	10.4116	3	3	3	1	413	44.728	6.8	High		6700000	837509	ATP-PRT2; AT1G09795	1	metabolic process	cytoplasm	catalytic activity;metal ion binding	Pf01634, Pf08029	0.413	4.93521	3
FALSE	High	Master Protein	Q9FFC7	Alanine--tRNA ligase, chloroplastic/mitochondrial OS=Arabidopsis thaliana GN=EMB86 PE=1 SV=2	0	7.56309	6.03272	4	4	4	1	978	107.764	5.59	High		1200000	832343	EMB1030; AT5G22800	5	metabolic process	cytoplasm;cytosol;membrane;mitochondrion	catalytic activity;metal ion binding;nucleotide binding;RNA binding	Pf01411, Pf02272, Pf07973	0.147	4.38829	4
FALSE	High	Master Protein	O22229	NADPH-dependent thioredoxin reductase 3 OS=Arabidopsis thaliana GN=NTRC PE=1 SV=2	0	7.47191	10.2079	3	3	3	1	529	57.913	6.77	High		2300000	818766	NTRC; AT2G41680	2	cell organization and biogenesis;cellular homeostasis;metabolic process;regulation of biological process;response to stimulus;transport	cytoplasm	antioxidant activity;catalytic activity;enzyme regulator activity;nucleotide binding;protein binding	Pf00070, Pf00085, Pf07992, Pf13738	0.28	3.86283	3
FALSE	High	Master Protein	P56807	30S ribosomal protein S18, chloroplastic OS=Arabidopsis thaliana GN=rps18 PE=3 SV=1	0	7.14533	22.7723	2	2	2	1	101	12.053	12.16	High		10000000	844736	rps18; ATCG00650	Pt	metabolic process	ribosome	RNA binding;structural molecule activity	Pf01084	1.154	6.50272	2
FALSE	High	Master Protein	P29525	Oleosin 18.5 kDa OS=Arabidopsis thaliana GN=At4g25140 PE=1 SV=1	0	7.04744	9.82659	1	2	1	1	173	18.558	9.44	High		5400000	828617	OLEO1; AT4G25140	4	metabolic process;regulation of biological process;reproduction;response to stimulus;transport	extracellular;membrane;mitochondrion		Pf01277, Pf11877	0.778	5.77835	1
FALSE	High	Master Protein	P49227	60S ribosomal protein L5-2 OS=Arabidopsis thaliana GN=RPL5B PE=2 SV=3	0	6.9621	14.2857	3	3	3	1	301	34.416	9.17	High		3700000	833970	RPL5B; AT5G39740	5	cell organization and biogenesis;cell proliferation;metabolic process;response to stimulus	cytoplasm;cytosol;Golgi;membrane;ribosome;vacuole	RNA binding;structural molecule activity	Pf00861, Pf14204	0.438	4.95009	3
FALSE	High	Master Protein	Q9LI88	Plastid ribosomal protein S21 OS=Arabidopsis thaliana GN=GHS1 PE=3 SV=1	0	6.72932	7.65027	1	2	1	1	183	20.899	9.39	High		44000000	822335	GHS1; AT3G27160	3	metabolic process	ribosome	structural molecule activity	Pf01165	1.154	6.58936	1
FALSE	High	Master Protein	Q9LXT5	Putative uncharacterized protein At3g58660 OS=Arabidopsis thaliana GN=T20N10_10 PE=2 SV=1	0	6.63905	11.8834	3	3	3	1	446	49.939	9.55	High		1600000	825035	AT3G58660; AT3G58660	3	metabolic process	cytosol;membrane;nucleus;ribosome	RNA binding	Pf00687	0.369	2.01931	3
FALSE	High	Master Protein	Q9CAK8	2-C-methyl-D-erythritol 2,4-cyclodiphosphate synthase, chloroplastic OS=Arabidopsis thaliana GN=ISPF PE=1 SV=1	0	6.62256	16.8831	3	3	3	1	231	24.796	8.79	High		10000000	842700	ISPF; AT1G63970	1	cell differentiation;cell organization and biogenesis;metabolic process;regulation of biological process;response to stimulus		catalytic activity;metal ion binding	Pf00496, Pf02542	0.778	4.78267	3
FALSE	High	Master Protein	B3H5S2	Ribulose bisphosphate carboxylase small chain OS=Arabidopsis thaliana GN=At5g38410 PE=3 SV=1	0	6.59741	24.7312	4	5	3	1	186	20.827	8.29	High		9100000	833828	AT5G38410; AT5G38410	5	metabolic process;response to stimulus	extracellular;membrane;ribosome	catalytic activity	Pf00101, Pf12338	0.848	8.16369	4
FALSE	High	Master Protein	Q8LPJ5	Isocitrate dehydrogenase [NADP], chloroplastic/mitochondrial OS=Arabidopsis thaliana GN=At5g14590 PE=2 SV=1	0	6.25535	2.68041	1	2	1	1	485	54.162	7.97	High		5000000	831311	AT5G14590; AT5G14590	5	metabolic process	mitochondrion	catalytic activity;metal ion binding;nucleotide binding	Pf00180	0.145	5.0094	1
FALSE	High	Master Protein	F4IFC5	Threonine--tRNA ligase, chloroplastic/mitochondrial 2 OS=Arabidopsis thaliana GN=EMB2761 PE=2 SV=1	0	6.12488	3.38462	2	2	2	1	650	74.737	6.93	High		5200000	815029	EMB2761; AT2G04842	2	metabolic process	cytoplasm;mitochondrion	catalytic activity;metal ion binding;nucleotide binding;RNA binding	Pf00587, Pf03129, Pf07973	0.119	4.97401	2
FALSE	High	Master Protein	Q9SAU2	D-ribulose-5-phosphate-3-epimerase OS=Arabidopsis thaliana GN=RPE PE=2 SV=1	0	6.09765	12.4555	2	2	2	1	281	29.99	8.07	High		16000000	836262	RPE; AT5G61410	5	defense response;metabolic process;response to stimulus	cytosol;extracellular	catalytic activity;metal ion binding	Pf00834, Pf01884	0.359	3.35941	2
FALSE	High	Master Protein	Q43870	ATP sulfurylase 2 OS=Arabidopsis thaliana GN=APS2 PE=1 SV=1	0	6.04833	6.09244	3	3	2	1	476	53.604	6.61	High		1700000	838580	APS2; AT1G19920	1	cell communication;metabolic process;response to stimulus	cytoplasm;cytosol	catalytic activity;nucleotide binding	Pf01747, Pf14306	0.233	3.53953	3
FALSE	High	Master Protein	O22795	50S ribosomal protein L28, chloroplastic OS=Arabidopsis thaliana GN=RPL28 PE=2 SV=2	0	6.0426	20.2797	3	4	3	1	143	16.023	11.18	High		22000000	817910	AT2G33450; AT2G33450	2	metabolic process	membrane;ribosome	RNA binding;structural molecule activity	Pf00830	1.154	9.27176	3
FALSE	High	Master Protein	B9DG21	Aspartate aminotransferase OS=Arabidopsis thaliana GN=ASP5 PE=2 SV=1	0	6.02918	6.92641	3	3	3	1	462	50.942	7.53	High		1500000	829330	ASP5; AT4G31990	4	metabolic process;response to stimulus	cytosol;extracellular;mitochondrion	catalytic activity;protein binding	Pf00155	0.233	5.48781	3
FALSE	High	Master Protein	Q9SCL7	Acetylglutamate kinase, chloroplastic OS=Arabidopsis thaliana GN=NAGK PE=1 SV=1	0	5.77732	15.8501	3	4	3	1	347	36.572	8.92	High		2600000	824923	NAGK; AT3G57560	3	metabolic process	cytoplasm	catalytic activity;nucleotide binding;protein binding	Pf00696	0.389	2.09814	3
FALSE	High	Master Protein	Q8L475	Alpha/beta-Hydrolases superfamily protein OS=Arabidopsis thaliana GN=At1g74640 PE=2 SV=1	0	5.76773	11.6216	2	3	2	1	370	41.032	8.27	High		1600000	843803	AT1G74640; AT1G74640	1	cell organization and biogenesis;metabolic process;regulation of biological process;response to stimulus;transport	membrane;nucleus	catalytic activity;DNA binding	Pf00561, Pf12697	0.369	2.64563	2
FALSE	High	Master Protein	P04778	Chlorophyll a-b binding protein 1, chloroplastic OS=Arabidopsis thaliana GN=LHCB1.3 PE=1 SV=1	0	5.70081	6.74157	3	3	3	1	267	28.223	5.66	High		3600000	839871	CAB1; AT1G29930	1	metabolic process;response to stimulus	Golgi;membrane	metal ion binding	Pf00504	0.778	5.42802	3
FALSE	High	Master Protein	F4KBJ3	Alpha/beta-hydrolase-like protein OS=Arabidopsis thaliana GN=At5g38520 PE=4 SV=1	0	5.66349	13.6364	3	3	3	1	374	40.967	7.81	High		3800000	833840	AT5G38520; AT5G38520	5	cell organization and biogenesis;metabolic process;regulation of biological process		catalytic activity	Pf00561, Pf12695, Pf12697	0.54	3.64464	3
FALSE	High	Master Protein	P46309	Glutamate--cysteine ligase, chloroplastic OS=Arabidopsis thaliana GN=GSH1 PE=1 SV=2	0	5.63767	4.21456	2	2	2	1	522	58.525	6.57	High		12000000	828409	GSH1; AT4G23100	4	cell organization and biogenesis;defense response;metabolic process;response to stimulus		catalytic activity;nucleotide binding	Pf04107	0.172	3.90088	2
FALSE	High	Master Protein	F4JQG6	Vicilin-like seed storage protein At4g36700 OS=Arabidopsis thaliana GN=At4g36700 PE=3 SV=1	0	5.59215	6.13027	2	2	2	1	522	59.047	5.53	High		4100000	829823	AT4G36700; AT4G36700	4				Pf00190, Pf07883	0.212	5.10779	2
FALSE	High	Master Protein	Q9M2T9	Methionine--tRNA ligase, chloroplastic/mitochondrial OS=Arabidopsis thaliana GN=OVA1 PE=2 SV=1	0	5.5803	7.30519	4	4	4	1	616	69.23	6.57	High		1800000	824706	OVA1; AT3G55400	3	metabolic process	cytoplasm;cytosol;mitochondrion	catalytic activity;nucleotide binding	Pf00133, Pf01406, Pf08264, Pf09334	0.301	2.32722	4
FALSE	High	Master Protein	Q8H7F6	Bifunctional monothiol glutaredoxin-S16, chloroplastic OS=Arabidopsis thaliana GN=GRXS16 PE=1 SV=2	0	5.43467	9.55631	2	2	2	1	293	32.186	7.9	High		2100000	818407	CXIP2; AT2G38270	2	cellular homeostasis;metabolic process;regulation of biological process;transport		catalytic activity;metal ion binding	Pf00462, Pf04908	0.245	2.57137	2
FALSE	High	Master Protein	Q941D3	Probable plastid-lipid-associated protein 8, chloroplastic OS=Arabidopsis thaliana GN=PAP8 PE=1 SV=1	0	5.42858	24.6862	4	4	4	1	239	26.466	9.47	High		3500000	832116	AT5G19940; AT5G19940	5	cellular homeostasis;metabolic process;regulation of biological process;transport			Pf04755	0.778	3.85708	4
FALSE	High	Master Protein	Q9C5A9	ATP synthase subunit beta-3, mitochondrial OS=Arabidopsis thaliana GN=At5g08680 PE=2 SV=1	0	5.42401	3.75671	2	2	1	1	559	59.822	6.49	High		840000	830769	AT5G08680; AT5G08680	5	metabolic process;response to stimulus;transport	cytosol;Golgi;membrane;mitochondrion	catalytic activity;metal ion binding;nucleotide binding;transporter activity	Pf00006, Pf00306, Pf02874	0.155	4.47928	2
FALSE	High	Master Protein	O80504	Chloroplast chaperonin 10 OS=Arabidopsis thaliana GN=cpn10 PE=2 SV=1	0	5.38595	15.8273	1	1	1	1	139	15.04	8.48	High			819073	CHL-CPN10; AT2G44650	2	metabolic process;response to stimulus	cytoplasm;organelle lumen	metal ion binding;protein binding	Pf00166	0.334	2.79242	1
FALSE	High	Master Protein	F4JEL4	Translational initiation factor 4A-1 OS=Arabidopsis thaliana GN=EIF4A1 PE=1 SV=1	0	5.19996	5.78313	2	2	2	1	415	46.92	6.35	High		4400000	820605	EIF4A1; AT3G13920	3	metabolic process;regulation of biological process;response to stimulus	cytoplasm;cytosol;extracellular;Golgi;membrane;nucleus	catalytic activity;nucleotide binding;protein binding;RNA binding	Pf00270, Pf00271	0.202	4.18345	2
FALSE	High	Master Protein	Q6ZY51	Phosphoglucan, water dikinase, chloroplastic OS=Arabidopsis thaliana GN=GWD3 PE=1 SV=1	0	5.17215	4.68227	3	3	3	1	1196	131.241	6.24	High		3300000	832706	ATGWD3; AT5G26570	5	cell organization and biogenesis;metabolic process		catalytic activity;metal ion binding;nucleotide binding	Pf00686, Pf01326	0.099	3.92428	3
FALSE	High	Master Protein	P0DKC5	11-beta-hydroxysteroid dehydrogenase 1A OS=Arabidopsis thaliana GN=HSD1 PE=1 SV=1	0	5.15903	5.44413	2	4	2	1	349	39.062	6.25	High		2300000	835141; 835129	HSD1; AT5G50600; AT5G50700	5	metabolic process;response to stimulus	membrane	catalytic activity	Pf00106, Pf08659, Pf13561	0.35	1.72209	2
FALSE	High	Master Protein	Q9M3C6	Putative calcium homeostasis regulator OS=Arabidopsis thaliana GN=T26I12.130 PE=2 SV=1	0	5.09517	11.5523	3	3	3	1	277	31.225	6.07	High		1700000	824691	AT3G55250; AT3G55250	3	cell organization and biogenesis;metabolic process;regulation of biological process	mitochondrion;nucleus			0.438	5.64091	3
FALSE	High	Master Protein	Q944P7	Leucine aminopeptidase 3, chloroplastic OS=Arabidopsis thaliana GN=At4g30920 PE=2 SV=2	0	5.01113	3.43053	1	1	1	1	583	61.268	7.08	High		8400000	829216	AT4G30920; AT4G30920	4	metabolic process	cytoplasm;cytosol;vacuole	catalytic activity;metal ion binding	Pf00883, Pf02789	0.072	2.38366	1
FALSE	High	Master Protein	Q43127	Glutamine synthetase, chloroplastic/mitochondrial OS=Arabidopsis thaliana GN=GLN2 PE=1 SV=1	0	4.66669	3.25581	1	2	1	1	430	47.381	6.87	High		1500000	833535	GS2; AT5G35630	5	cell organization and biogenesis;metabolic process;regulation of biological process;response to stimulus;transport	extracellular;membrane;mitochondrion;ribosome	catalytic activity;nucleotide binding	Pf00120, Pf03951	0.245	5.17392	1
FALSE	High	Master Protein	Q9SD76	Alpha-glucan phosphorylase 2, cytosolic OS=Arabidopsis thaliana GN=PHS2 PE=1 SV=1	0	4.65342	2.97265	2	2	1	1	841	95.1	6.11	High		1000000	823850	PHS2; AT3G46970	3	metabolic process;response to stimulus	cytoplasm;cytosol	catalytic activity	Pf00343	0.091	3.89737	2
FALSE	High	Master Protein	P56772	Chloroplastic ATP-dependent Clp protease proteolytic subunit 1 OS=Arabidopsis thaliana GN=clpP1 PE=1 SV=2	0	4.55408	7.65306	1	1	1	1	196	22.109	4.98	High						metabolic process		catalytic activity	Pf00574	0.389	3.9599	1
FALSE	High	Master Protein	F4JLP5	Dihydrolipoyl dehydrogenase 2, chloroplastic OS=Arabidopsis thaliana GN=LPD2 PE=2 SV=2	0	4.52677	6.52557	3	3	3	1	567	60.107	7.61	High		3400000				cellular homeostasis;metabolic process;regulation of biological process;response to stimulus	cytosol	catalytic activity;nucleotide binding	Pf00070, Pf02852, Pf07992	0.233	1.68878	3
FALSE	High	Master Protein	P56801	30S ribosomal protein S8, chloroplastic OS=Arabidopsis thaliana GN=rps8 PE=3 SV=1	0	4.50329	15.6716	2	2	2	1	134	15.47	10.93	High		9700000	844724	rps8; ATCG00770	Pt	metabolic process	ribosome	RNA binding;structural molecule activity	Pf00410	0.585	2.28573	2
FALSE	High	Master Protein	Q9LY66	50S ribosomal protein L1, chloroplastic OS=Arabidopsis thaliana GN=RPL1 PE=1 SV=1	0	4.46312	13.8728	3	3	3	1	346	37.609	9.26	High		1900000	825524	AT3G63490; AT3G63490	3	cell organization and biogenesis;metabolic process;transport	membrane;nucleus;ribosome	RNA binding;structural molecule activity	Pf00687	0.334	0	3
FALSE	High	Master Protein	Q8VZ55	50S ribosomal protein L35, chloroplastic OS=Arabidopsis thaliana GN=RPL35 PE=2 SV=1	0	4.40994	13.7931	2	2	2	1	145	16.079	11.84	High		2300000	816943	AT2G24090; AT2G24090	2	metabolic process	ribosome	structural molecule activity	Pf01632	0.778	3.75197	2
FALSE	High	Master Protein	Q9LYU8	Aspartokinase 1, chloroplastic OS=Arabidopsis thaliana GN=AK1 PE=1 SV=1	0	4.40029	5.09666	3	3	3	1	569	62.259	6.8	High		2800000	831169	AK-LYS1; AT5G13280	5	metabolic process		catalytic activity;nucleotide binding	Pf00696	0.194	2.32775	3
FALSE	High	Master Protein	Q9SGT7	At1g56110/T6H22_9 OS=Arabidopsis thaliana GN=T6H22.10 PE=2 SV=1	0	4.38888	3.44828	2	2	2	1	522	58.636	8.7	High		2400000	842063	NOP56; AT1G56110	1	metabolic process	cytosol;nucleus	RNA binding	Pf01798, Pf08060, Pf08156	0.15	4.03383	2
FALSE	High	Master Protein	Q9LZ23	ACT domain-containing protein ACR12 OS=Arabidopsis thaliana GN=ACR12 PE=2 SV=1	0	3.97812	8.30565	2	2	2	1	301	33.221	5.48	High		1100000	830352	AT5G04740; AT5G04740	5	metabolic process	membrane		Pf01842	0.311	2.13287	2
FALSE	High	Master Protein	O65686	AT4g34620/T4L20_200 OS=Arabidopsis thaliana GN=T4L20.200 PE=2 SV=1	0	3.76238	16.8142	2	2	2	1	113	12.691	9.8	High		840000	829614	SSR16; AT4G34620	4	cell organization and biogenesis;defense response;metabolic process;response to stimulus	mitochondrion;ribosome	structural molecule activity	Pf00886	1.154	2.03562	2
FALSE	High	Master Protein	P49201	40S ribosomal protein S23-2 OS=Arabidopsis thaliana GN=RPS23B PE=2 SV=2	0	3.76195	7.74648	1	1	1	1	142	15.726	10.37	High		870000	831724	AT5G02960; AT5G02960	5	metabolic process	cytoplasm;Golgi;ribosome	structural molecule activity	Pf00164	0.292	2.78069	1
FALSE	High	Master Protein	Q9M236	Putative uncharacterized protein At3g43540 OS=Arabidopsis thaliana GN=T18D12_110 PE=2 SV=1	0	3.75836	8.31099	2	2	2	1	373	40.953	6.92	High		3700000	823446	AT3G43540; AT3G43540	3		extracellular		Pf07082, Pf12695	0.334	2.5345	2
FALSE	High	Master Protein	Q56Y42	Pyridoxal reductase, chloroplastic OS=Arabidopsis thaliana GN=PLR1 PE=1 SV=1	0	3.72445	7.12329	2	2	2	1	365	40.55	9.22	High		1700000	835440	AT5G53580; AT5G53580	5	metabolic process;regulation of biological process		catalytic activity;nucleotide binding	Pf00248	0.233	2.38661	2
FALSE	High	Master Protein	Q8H0U3	Armadillo/beta-catenin-like repeat-containing protein OS=Arabidopsis thaliana GN=At1g23180 PE=2 SV=1	0	3.69588	4.91607	3	4	3	1	834	91.637	5.43	High		1200000	838926	AT1G23180; AT1G23180	1		cytoplasm;nucleus	protein binding	Pf00514	0.139	2.05052	3
FALSE	High	Master Protein	Q9M8L6	At1g80480 OS=Arabidopsis thaliana GN=T21F11.27 PE=2 SV=1	0	3.66898	4.5045	1	1	1	1	444	49.457	6.1	High		2800000	844387	PTAC17; AT1G80480	1		chromosome		Pf02492, Pf07683, Pf12846, Pf13401	0.101	2.24888	1
FALSE	High	Master Protein	Q9ZWA9	12S seed storage protein CRD OS=Arabidopsis thaliana GN=CRD PE=1 SV=1	0	3.57316	2.88248	1	1	1	1	451	49.644	5.71	High		2100000	839379	AT1G03890; AT1G03890	1		extracellular;vacuole		Pf00190	0.096	2.75582	1
FALSE	High	Master Protein	P41916	GTP-binding nuclear protein Ran-1 OS=Arabidopsis thaliana GN=RAN1 PE=1 SV=1	0	3.51647	11.3122	2	2	2	1	221	25.26	6.86	High		5000000	832123	RAN-1; AT5G20010	5	metabolic process;regulation of biological process;response to stimulus;transport	cytoplasm;cytosol;extracellular;Golgi;membrane;nucleus	catalytic activity;nucleotide binding;protein binding	Pf00025, Pf00071, Pf08477	0.425	3.98915	2
FALSE	High	Master Protein	O80842	Cell division protein FtsY homolog, chloroplastic OS=Arabidopsis thaliana GN=CPFTSY PE=1 SV=2	0	3.47389	9.01639	3	3	3	1	366	39.654	7.71	High		1600000	819185	CPFTSY; AT2G45770	2	cell organization and biogenesis;defense response;metabolic process;regulation of biological process;response to stimulus;transport	membrane	metal ion binding;nucleotide binding;protein binding	Pf00448, Pf02881, Pf07015	0.318	3.4323	3
FALSE	High	Master Protein	F4KDR2	60S ribosomal protein L35-4 OS=Arabidopsis thaliana GN=At5g02610 PE=3 SV=1	0	3.36775	13.6986	3	3	3	1	146	17.011	10.56	High		2100000	831853	AT5G02610; AT5G02610	5	metabolic process	cytoplasm;Golgi;membrane;ribosome	structural molecule activity	Pf00831	1.154	2.02315	3
FALSE	High	Master Protein	Q8W4H8	Inactive GDSL esterase/lipase-like protein 23 OS=Arabidopsis thaliana GN=GLL23 PE=1 SV=1	0	3.32157	7.25389	2	2	2	1	386	43.116	8.07	High		3800000	841839	AT1G54010; AT1G54010	1	metabolic process	endoplasmic reticulum;extracellular;membrane;vacuole	catalytic activity	Pf00657	0.245	2.79251	2
FALSE	High	Master Protein	F4JFV6	Peroxisomal (S)-2-hydroxy-acid oxidase GLO2 OS=Arabidopsis thaliana GN=At3g14415 PE=4 SV=1	0	3.28047	5.09383	2	2	2	1	373	40.908	8.76	High		4500000	820664	AT3G14415; AT3G14415	3	defense response;metabolic process;response to stimulus	extracellular;nucleus;vacuole	catalytic activity;nucleotide binding	Pf00478, Pf01070, Pf01645, Pf03060	0.202	4.64051	2
FALSE	High	Master Protein	Q56WD9	3-ketoacyl-CoA thiolase 2, peroxisomal OS=Arabidopsis thaliana GN=PED1 PE=1 SV=2	0	3.27054	6.92641	2	2	2	1	462	48.548	8.34	High		710000	817876	PKT3; AT2G33150	2	cell organization and biogenesis;metabolic process;regulation of biological process;response to stimulus	cytosol;membrane;mitochondrion	catalytic activity	Pf00108, Pf02803	0.212	0	2
FALSE	High	Master Protein	P42794	60S ribosomal protein L11-2 OS=Arabidopsis thaliana GN=RPL11B PE=2 SV=2	0	3.24887	7.69231	1	1	1	1	182	20.848	9.92	High		4500000	825039; 834617; 827607	AT3G58700; AT5G45775; RPL16B; AT3G58700; AT4G18730; AT5G45775	3; 4; 5	cell organization and biogenesis;metabolic process	cytoplasm;cytosol;Golgi;membrane;ribosome;vacuole	RNA binding;structural molecule activity	Pf00281, Pf00673	0.233	2.84249	1
FALSE	High	Master Protein	Q8RUH0	Putative small nuclear ribonucleoprotein D2 OS=Arabidopsis thaliana GN=At2g47640 PE=4 SV=1	0	3.2225	9.17431	1	1	1	1	109	12.627	9.92	High		3100000	825459; 819377	AT3G62840; AT2G47640; AT2G47640; AT3G62840	3; 2	cell organization and biogenesis;metabolic process	cytosol;nucleus;spliceosomal complex		Pf01423	0.389	2.29459	1
FALSE	High	Master Protein	Q9FFR3	6-phosphogluconate dehydrogenase, decarboxylating 2, chloroplastic OS=Arabidopsis thaliana GN=At5g41670 PE=1 SV=1	0	3.2067	2.25873	1	1	1	1	487	53.284	5.8	High			834169	AT5G41670; AT5G41670	5	metabolic process;response to stimulus	cytoplasm;cytosol;mitochondrion	catalytic activity;nucleotide binding;protein binding	Pf00393, Pf03446	0.075	2.70965	1
FALSE	High	Master Protein	Q8H126	Putative uncharacterized protein At5g13030 OS=Arabidopsis thaliana GN=At5g13030 PE=1 SV=1	0	3.19117	3.79147	2	2	2	1	633	71.052	6.7	High		950000	831143	AT5G13030; AT5G13030	5		cytosol;mitochondrion		Pf02696	0.122	1.97577	2
FALSE	High	Master Protein	A1L4Y1	At3g10350 OS=Arabidopsis thaliana GN=At3g10350 PE=1 SV=1	0	3.17269	6.56934	2	2	2	1	411	44.725	7.78	High		1900000	820197	AT3G10350; AT3G10350	3	cell organization and biogenesis;metabolic process;transport	membrane	catalytic activity;nucleotide binding	Pf00448, Pf01656, Pf02374	0.222	1.86188	2
FALSE	High	Master Protein	Q84TI2	Phosphoribosylaminoimidazole carboxylase like protein OS=Arabidopsis thaliana GN=At2g37690 PE=2 SV=1	0	3.17194	5.45171	2	4	2	1	642	69.708	7.01	High		1400000	818346	AT2G37690; AT2G37690	2	development;metabolic process	mitochondrion	catalytic activity;metal ion binding;nucleotide binding	Pf00731, Pf01071, Pf02222, Pf02786, Pf07478, Pf08443, Pf13535	0.125	3.36702	2
FALSE	High	Master Protein	O65502	AT4g35250/F23E12_190 OS=Arabidopsis thaliana GN=F23E12.190 PE=1 SV=1	0	3.13171	6.32911	2	2	2	1	395	43.696	8.43	High		430000	829678	AT4G35250; AT4G35250	4	cell organization and biogenesis;metabolic process;response to stimulus;transport		catalytic activity;RNA binding	Pf00106, Pf01073, Pf01370, Pf02254, Pf04321, Pf05368, Pf08659, Pf13460	0.202	0	2
FALSE	High	Master Protein	Q9FUZ2	Peptide deformylase 1B, chloroplastic/mitochondrial OS=Arabidopsis thaliana GN=PDF1B PE=1 SV=2	0	3.09408	12.4542	3	3	3	1	273	30.591	8.76	High		4000000	831318	PDF1B; AT5G14660	5	cell organization and biogenesis;metabolic process	mitochondrion	catalytic activity;metal ion binding	Pf01327	0.438	1.78108	3
FALSE	High	Master Protein	P15460	2S seed storage protein 4 OS=Arabidopsis thaliana GN=AT2S4 PE=2 SV=1	0	3.02503	7.22892	1	1	1	1	166	19.156	7.5	High		5900000	828825	SESA4; AT4G27170	4	transport	extracellular		Pf00234	0.233	3.05109	1
FALSE	High	Master Protein	F4JPD8	Nucleoside diphosphate kinase OS=Arabidopsis thaliana GN=At4g23895 PE=3 SV=1	0	2.98464	2.56959	1	1	1	1	467	51.967	6.24	High		960000	2745723	AT4G23895; AT4G23895	4	metabolic process	nucleus	catalytic activity;nucleotide binding	Pf00169, Pf00334	0.077	2.05832	1
FALSE	High	Master Protein	Q9ZRT5	Glutathione S-transferase T1 OS=Arabidopsis thaliana GN=GSTT1 PE=2 SV=1	0	2.97688	8.97959	2	2	2	1	245	27.636	9.48	High		6600000	834123	GSTT1; AT5G41210	5	metabolic process;response to stimulus	cytoplasm;nucleus	antioxidant activity;catalytic activity;protein binding	Pf00043, Pf02798, Pf13409, Pf13410, Pf13417, Pf14497	0.334	4.01152	2
FALSE	High	Master Protein	Q01908	ATP synthase gamma chain 1, chloroplastic OS=Arabidopsis thaliana GN=ATPC1 PE=1 SV=1	0	2.95116	7.7748	2	2	2	1	373	40.886	8	High		2900000	825797	ATPC1; AT4G04640	4	cell differentiation;cell organization and biogenesis;metabolic process;regulation of biological process;transport	membrane	catalytic activity;enzyme regulator activity;transporter activity	Pf00231	0.233	2.01375	2
FALSE	High	Master Protein	O23049	50S ribosomal protein L6, chloroplastic OS=Arabidopsis thaliana GN=RPL6 PE=2 SV=1	0	2.91931	9.86547	2	2	2	1	223	24.69	9.89	High		1100000	839273	emb2394; AT1G05190	1	cell organization and biogenesis;metabolic process;response to stimulus	membrane;ribosome	RNA binding;structural molecule activity	Pf00347	0.292	1.64131	2
FALSE	High	Master Protein	P16180	30S ribosomal protein S17, chloroplastic OS=Arabidopsis thaliana GN=RPS17 PE=1 SV=1	0	2.88041	7.38255	1	1	1	1	149	16.272	10.56	High		8700000	844324	RPS17; AT1G79850	1	cell organization and biogenesis;metabolic process	ribosome	RNA binding;structural molecule activity	Pf00366	0.233	3.10635	1
FALSE	High	Master Protein	Q9FKQ3	Histone H3-like 5 OS=Arabidopsis thaliana GN=At5g65350 PE=2 SV=3	0	2.86789	14.3885	2	2	2	1	139	15.582	11.25	High		10000000	836660	HTR11; AT5G65350	5		chromosome;nucleus	DNA binding;protein binding	Pf00125	0.778	4.53954	2
FALSE	High	Master Protein	Q9SEU6	Thioredoxin M4, chloroplastic OS=Arabidopsis thaliana GN=At3g15360 PE=2 SV=2	0	2.85918	6.21762	1	1	1	1	193	21.159	9.57	High		2100000	820775	TRX-M4; AT3G15360	3	cell organization and biogenesis;cellular homeostasis;metabolic process;regulation of biological process;response to stimulus;transport	cytoplasm;membrane	catalytic activity;enzyme regulator activity	Pf00085, Pf13098, Pf13899, Pf13905, Pf14595	0.292	2.20028	1
FALSE	High	Master Protein	Q9LTQ5	AT3g20370/MQC12_13 OS=Arabidopsis thaliana GN=At3g20370 PE=2 SV=1	0	2.85109	3.43008	1	1	1	1	379	43.422	6.58	High		900000	821582	AT3G20370; AT3G20370	3		extracellular;membrane	protein binding		0.105	2.1936	1
FALSE	High	Master Protein	P46286	60S ribosomal protein L8-1 OS=Arabidopsis thaliana GN=RPL8A PE=1 SV=2	0	2.82448	7.36434	2	2	2	1	258	27.842	10.9	High		3900000	816314	EMB2296; AT2G18020	2	metabolic process	cytoplasm;cytosol;Golgi;membrane;ribosome;vacuole	protein binding;RNA binding;structural molecule activity	Pf00181, Pf03947	0.292	0	2
FALSE	High	Master Protein	P56792	50S ribosomal protein L14, chloroplastic OS=Arabidopsis thaliana GN=rpl14 PE=3 SV=1	0	2.80997	21.3115	2	2	2	1	122	13.573	9.29	High		310000	844723	rpl14; ATCG00780	Pt	metabolic process	ribosome	RNA binding;structural molecule activity	Pf00238	0.585	0	2
FALSE	High	Master Protein	P10795	Ribulose bisphosphate carboxylase small chain 1A, chloroplastic OS=Arabidopsis thaliana GN=RBCS-1A PE=1 SV=2	0	2.80033	11.1111	2	2	1	1	180	20.203	7.71	High		3500000	843029	RBCS1A; AT1G67090	1	metabolic process;response to stimulus	extracellular;membrane;ribosome	catalytic activity;metal ion binding	Pf00101, Pf12338, Pf13122	0.389	5.11674	2
FALSE	High	Master Protein	Q93WI0	Rhodanese-like/PpiC domain-containing protein 12, chloroplastic OS=Arabidopsis thaliana GN=At5g19370 PE=1 SV=1	0	2.7563	9.699	2	2	2	1	299	32.959	8.41	High		1700000	832057	AT5G19370; AT5G19370	5	metabolic process;response to stimulus		catalytic activity	Pf00581, Pf00639, Pf13145, Pf13616	0.233	1.77756	2
FALSE	High	Master Protein	F4IT48	60S ribosomal protein L7-3 OS=Arabidopsis thaliana GN=At2g44120 PE=3 SV=1	0	2.75473	4.8583	1	1	1	1	247	28.502	9.88	High		3500000	819018	AT2G44120; AT2G44120	2	metabolic process	cytoplasm;cytosol;Golgi;membrane;ribosome;vacuole	structural molecule activity	Pf00327, Pf08079	0.129	2.82883	1
FALSE	High	Master Protein	Q9SR92	Rhodanese-like domain-containing protein 10 OS=Arabidopsis thaliana GN=STR10 PE=2 SV=1	0	2.70512	10.2804	2	2	2	1	214	23.765	9.31	High		1300000	820041	AT3G08920; AT3G08920	3		membrane		Pf00581	0.334	1.64031	2
FALSE	High	Master Protein	Q9CAF5	ABC transporter I family member 6, chloroplastic OS=Arabidopsis thaliana GN=ABCI6 PE=1 SV=1	0	2.67755	6.80473	2	2	2	1	338	36.908	7.14	High		2000000	820236	NAP7; AT3G10670	3	cell organization and biogenesis;metabolic process;regulation of biological process;transport		catalytic activity;nucleotide binding;protein binding;transporter activity	Pf00005, Pf13304	0.245	0	2
FALSE	High	Master Protein	Q9C551	DEAD-box ATP-dependent RNA helicase 5 OS=Arabidopsis thaliana GN=RH5 PE=1 SV=1	0	2.65972	3.35196	2	2	2	1	537	59.566	8.54	High		260000	840087	STRS1; AT1G31970	1	metabolic process	cytosol;mitochondrion;nucleus	catalytic activity;nucleotide binding;RNA binding	Pf00270, Pf00271, Pf14617	0.066	1.68864	2
FALSE	High	Master Protein	P47924	Bifunctional riboflavin biosynthesis protein RIBA 1, chloroplastic OS=Arabidopsis thaliana GN=RIBA1 PE=1 SV=2	0	2.65241	3.31492	2	2	2	1	543	59.019	5.87	High		1000000	836551	GCH; AT5G64300	5	cell growth;metabolic process	membrane	catalytic activity;metal ion binding;nucleotide binding	Pf00925, Pf00926	0.145	1.65238	2
FALSE	High	Master Protein	Q9SSS9	ATP synthase subunit delta, chloroplastic OS=Arabidopsis thaliana GN=ATPD PE=1 SV=1	0	2.641	15.812	3	3	3	1	234	25.653	9.06	High		4200000	826551	ATPD; AT4G09650	4	cell organization and biogenesis;defense response;metabolic process;regulation of biological process;response to stimulus;transport	membrane	catalytic activity;transporter activity	Pf00213	0.54	3.95726	3
FALSE	High	Master Protein	Q9SF91	Ras-related protein RABE1e OS=Arabidopsis thaliana GN=RABE1E PE=1 SV=1	0	2.62875	5.04587	1	1	1	1	218	24.279	8.21	High		970000	820148	RABE1e; AT3G09900	3	metabolic process;regulation of biological process;response to stimulus;transport	Golgi;membrane	catalytic activity;nucleotide binding;protein binding	Pf00025, Pf00071, Pf08477	0.122	2.29962	1
FALSE	High	Master Protein	Q66GP9	NO-associated protein 1, chloroplastic/mitochondrial OS=Arabidopsis thaliana GN=NOA1 PE=1 SV=1	0	2.60854	2.13904	1	1	1	1	561	61.919	9.07	High		3300000	823899	NOA1; AT3G47450	3	cell differentiation;cell organization and biogenesis;metabolic process;regulation of biological process;response to stimulus;transport	mitochondrion	catalytic activity;nucleotide binding	Pf01926	0.066	2.56915	1
FALSE	High	Master Protein	Q8S9L5	Trigger factor-like protein TIG, Chloroplastic OS=Arabidopsis thaliana GN=TIG PE=1 SV=1	0	2.57545	2.3766	1	1	1	1	547	61.695	5.33	High		2100000	835615	AT5G55220; AT5G55220	5	cell organization and biogenesis;metabolic process;transport		catalytic activity	Pf00254, Pf05697, Pf05698	0.056	1.77586	1
FALSE	High	Master Protein	P56802	30S ribosomal protein S11, chloroplastic OS=Arabidopsis thaliana GN=rps11 PE=3 SV=1	0	2.57414	10.8696	1	1	1	1	138	15.014	12.25	High		10000000	844726	rps11; ATCG00750	Pt	metabolic process	ribosome	RNA binding;structural molecule activity	Pf00411	0.334	2.41508	1
FALSE	High	Master Protein	Q9SSP5	Threonine synthase 2, chloroplastic OS=Arabidopsis thaliana GN=TS2 PE=1 SV=1	0	2.56288	2.32558	1	1	1	1	516	56.889	8.05	High		2900000	843612	AT1G72810; AT1G72810	1	metabolic process	cytoplasm	catalytic activity	Pf00291	0.083	2.60085	1
FALSE	High	Master Protein	Q42347	60S ribosomal protein L24-1 OS=Arabidopsis thaliana GN=RPL24A PE=1 SV=2	0	2.50424	13.4146	2	2	2	1	164	18.838	10.7	High		2700000	818234	RPL24A; AT2G36620	2	cell organization and biogenesis;metabolic process	cytoplasm;cytosol;membrane;ribosome	protein binding;RNA binding;structural molecule activity	Pf01246	0.931	0	2
FALSE	High	Master Protein	O23653	Aspartokinase 2, chloroplastic OS=Arabidopsis thaliana GN=AK2 PE=1 SV=2	0.00234742	2.40594	2.02206	1	1	1	1	544	59.567	6.73	High		2300000	831255	CARAB-AK-LYS; AT5G14060	5	metabolic process		catalytic activity;nucleotide binding	Pf00696, Pf01842	0.066	2.22753	1
FALSE	High	Master Protein	Q9LQK7	Protein ABCI7, chloroplastic OS=Arabidopsis thaliana GN=ABCI7 PE=1 SV=1	0.00234742	2.39091	5.26316	2	2	2	1	475	52.792	5.97	High		1500000	840144	NAP6; AT1G32500	1	cell organization and biogenesis;metabolic process;regulation of biological process;transport		protein binding;transporter activity	Pf01458	0.186	0	2
FALSE	High	Master Protein	B5X565	At3g12080 OS=Arabidopsis thaliana GN=emb2738 PE=2 SV=1	0.00234742	2.37926	3.46908	2	2	2	1	663	73.081	6.52	High		1200000	820382	emb2738; AT3G12080	3	cell organization and biogenesis;metabolic process;transport	mitochondrion	nucleotide binding;transporter activity	Pf01926, Pf02421, Pf14714	0.141	0	2
FALSE	High	Master Protein	P49689	40S ribosomal protein S30 OS=Arabidopsis thaliana GN=RPS30A PE=3 SV=3	0.00234742	2.36988	16.129	1	1	1	1	62	6.883	12.23	High		15000000	816494; 829060; 835768	AT2G19750; AT4G29390; AT5G56670; AT5G56670; AT4G29390; AT2G19750	2; 4; 5	metabolic process	cytoplasm;ribosome	structural molecule activity	Pf04758	1.154	1.6563	1
FALSE	High	Master Protein	O04314	PYK10-binding protein 1 OS=Arabidopsis thaliana GN=PBP1 PE=1 SV=1	0.00234742	2.33498	10.4027	2	2	2	1	298	32.138	5.77	High		12000000	820890	PBP1; AT3G16420	3	metabolic process;regulation of biological process	cytoplasm;cytosol;extracellular;nucleus	enzyme regulator activity;metal ion binding;protein binding	Pf01419	0.334	0	2
FALSE	High	Master Protein	Q9FYH5	At1g30880 OS=Arabidopsis thaliana GN=At1g30880 PE=2 SV=1	0.00234742	2.32763	10	1	1	1	1	120	13.393	10.42	High		1500000	839972	AT1G30880; AT1G30880	1		mitochondrion			0.778	2.18589	1
FALSE	High	Master Protein	O04310	Jacalin-related lectin 34 OS=Arabidopsis thaliana GN=JAL34 PE=1 SV=1	0.00234742	2.26392	2.83688	1	1	1	1	705	72.43	5.5	High		2300000	820894	AT3G16460; AT3G16460	3	metabolic process;response to stimulus;transport	cytosol;membrane;nucleus	metal ion binding	Pf01419	0.077	2.19185	1
FALSE	High	Master Protein	F4KGQ0	Fructose-bisphosphate aldolase OS=Arabidopsis thaliana GN=At5g03690 PE=3 SV=1	0.00234742	2.25391	3.56234	1	1	1	1	393	42.879	8.91	High		3500000	831759	AT5G03690; AT5G03690	5	metabolic process	cytoplasm;cytosol	catalytic activity	Pf00274	0.116	1.9509	1
FALSE	High	Master Protein	Q940B0	60S ribosomal protein L18-3 OS=Arabidopsis thaliana GN=RPL18C PE=2 SV=1	0.00234742	2.23958	9.62567	1	1	1	1	187	20.954	10.96	High			832848	AT5G27850; AT5G27850	5	metabolic process	cytoplasm;cytosol;Golgi;membrane;ribosome;vacuole	RNA binding;structural molecule activity	Pf00828	0.259	0	1
FALSE	High	Master Protein	Q9LZ26	Aspartyl aminopeptidase OS=Arabidopsis thaliana GN=T1E3_70 PE=3 SV=1	0.00234742	2.23107	1.90114	1	1	1	1	526	57.824	6.96	High		980000	830349	AT5G04710; AT5G04710	5	metabolic process	vacuole	catalytic activity;metal ion binding	Pf02127, Pf05343	0.083	0	1
FALSE	High	Master Protein	P51414	60S ribosomal protein L26-1 OS=Arabidopsis thaliana GN=RPL26A PE=2 SV=2	0.00234742	2.2294	14.3836	2	2	2	1	146	16.934	10.78	High		660000	824153	AT3G49910; AT3G49910	3	metabolic process;response to stimulus	cytosol;Golgi;membrane;nucleus;ribosome	RNA binding;structural molecule activity	Pf00467	0.931	0	2
FALSE	High	Master Protein	P56762	DNA-directed RNA polymerase subunit alpha OS=Arabidopsis thaliana GN=rpoA PE=3 SV=1	0.00234742	2.21853	4.55927	1	1	1	1	329	38.113	7.58	High		260000	844727	rpoA; ATCG00740	Pt	metabolic process		catalytic activity;DNA binding;protein binding	Pf01000, Pf01193, Pf03118	0.145	0	1
FALSE	High	Master Protein	Q9FE58	60S ribosomal protein L22-3 OS=Arabidopsis thaliana GN=RPL22C PE=2 SV=1	0.00234742	2.21063	9.67742	1	1	1	1	124	14.038	9.55	High		2800000	832839	AT5G27770; AT5G27770	5	metabolic process	cytoplasm;cytosol;membrane;ribosome	RNA binding;structural molecule activity	Pf01776	0.334	0	1
FALSE	High	Master Protein	Q9LTX9	Heat shock 70 kDa protein 7, chloroplastic OS=Arabidopsis thaliana GN=HSP70-7 PE=2 SV=1	0.00234742	2.14185	2.50696	2	2	2	1	718	76.95	5.3	High			835054	CPHSC70-2EAT SHOCK PROTEIN 70-2; AT5G49910	5	cell organization and biogenesis;metabolic process;response to stimulus;transport	extracellular	nucleotide binding;protein binding	Pf00012, Pf03980, Pf06406, Pf06723	0.116	3.2268	2
FALSE	High	Master Protein	P17597	Acetolactate synthase, chloroplastic OS=Arabidopsis thaliana GN=ALS PE=1 SV=1	0.00234742	2.14062	1.79104	1	1	1	1	670	72.539	6.65	High		1700000	824015	CSR1; AT3G48560	3	metabolic process;response to stimulus		catalytic activity;metal ion binding;nucleotide binding	Pf00205, Pf02775, Pf02776	0.075	2.09558	1
FALSE	High	Master Protein	F4KE63	Valine--tRNA ligase, chloroplastic/mitochondrial 2 OS=Arabidopsis thaliana GN=EMB2247 PE=3 SV=1	0.00234742	2.05139	1.12936	1	1	1	1	974	110.56	6.37	High		2700000	831533	EMB2247; AT5G16715	5	cell organization and biogenesis;metabolic process;regulation of biological process;transport	cytoplasm;cytosol;mitochondrion	catalytic activity;nucleotide binding	Pf00133, Pf08264, Pf09334, Pf10458, Pf13603	0.042	1.82865	1
FALSE	High	Master Protein	Q9SIC8	Expressed protein OS=Arabidopsis thaliana GN=At2g31410 PE=2 SV=1	0.00234742	2.01525	4.52261	1	1	1	1	199	22.684	10.11	High		560000	817699	AT2G31410; AT2G31410	2		nucleus			0.468	0	1
FALSE	High	Master Protein	O04603	50S ribosomal protein L5, chloroplastic OS=Arabidopsis thaliana GN=RPL5 PE=2 SV=1	0.00234742	1.94563	8.39695	2	2	2	1	262	28.326	9.99	High		2300000	827947	AT4G01310; AT4G01310	4	cell organization and biogenesis;metabolic process;response to stimulus	membrane;ribosome	RNA binding;structural molecule activity	Pf00281, Pf00673	0.233	0	2
FALSE	High	Master Protein	Q9SK84	Class-II DAHP synthetase family protein OS=Arabidopsis thaliana GN=F12K8.24 PE=4 SV=1	0.00234742	1.94424	2.27704	1	1	1	1	527	58.29	8.32	High		680000	838847	AT1G22410; AT1G22410	1	defense response;metabolic process;response to stimulus	membrane	catalytic activity	Pf01474	0.072	0	1
FALSE	High	Master Protein	Q9ASR0	Tubulin beta-3 chain OS=Arabidopsis thaliana GN=TUBB3 PE=2 SV=2	0.00234742	1.90693	2.22222	1	1	1	1	450	50.701	4.81	High		2600000	836391; 836390	TUB3; TUB2; AT5G62690; AT5G62700	5	metabolic process;response to stimulus	cytoplasm;cytoskeleton;Golgi;membrane	catalytic activity;nucleotide binding;protein binding;structural molecule activity	Pf00091, Pf03953, Pf10644	0.101	1.81055	1
FALSE	High	Master Protein	Q96318	12S seed storage protein CRC OS=Arabidopsis thaliana GN=CRC PE=1 SV=1	0.00234742	1.89757	2.48092	1	1	1	1	524	58.199	6.99	High		1900000	828970	CRU3; AT4G28520	4	cell division;metabolic process;regulation of biological process;response to stimulus	vacuole		Pf00190	0.083	1.60218	1
FALSE	High	Master Protein	P42036	40S ribosomal protein S14-3 OS=Arabidopsis thaliana GN=RPS14C PE=2 SV=2	0.00234742	1.88273	7.33333	1	1	1	1	150	16.228	10.59	High		6300000	824424	AT3G52580; AT3G52580	3	cell organization and biogenesis;metabolic process	cytoplasm;cytosol;ribosome	RNA binding;structural molecule activity	Pf00411	0.334	2.0964	1
FALSE	High	Master Protein	O23365	Cytochrome P450 97B3, chloroplastic OS=Arabidopsis thaliana GN=CYP97B3 PE=2 SV=2	0.00234742	1.85855	2.06897	1	1	1	1	580	65.134	6.86	High		730000	827177	CYP97B3; AT4G15110	4	metabolic process	membrane	catalytic activity;metal ion binding	Pf00067	0.066	1.6742	1
FALSE	High	Master Protein	O82234	Translation initiation factor IF-3 OS=Arabidopsis thaliana GN=At2g24060 PE=2 SV=1	0.00234742	1.84771	2.88462	1	1	1	1	312	35.12	5.95	High		3300000	816940	AT2G24060; AT2G24060	2	cell organization and biogenesis;metabolic process;regulation of biological process;transport		RNA binding	Pf00707, Pf05198	0.136	2.22201	1
FALSE	High	Master Protein	O82291	Probable plastid-lipid-associated protein 3, chloroplastic OS=Arabidopsis thaliana GN=PAP3 PE=2 SV=1	0.00234742	1.82255	5.58511	2	2	2	1	376	40.481	4.55	High		1200000	818114	AT2G35490; AT2G35490	2		membrane	structural molecule activity	Pf04755	0.292	0	2
FALSE	High	Master Protein	Q9LX31	Tetrapyrrole-binding protein, chloroplastic OS=Arabidopsis thaliana GN=GUN4 PE=1 SV=1	0.00234742	1.81702	4.5283	1	1	1	1	265	29.647	7.18	High			825109	GUN4; AT3G59400	3	cell differentiation;cell organization and biogenesis;metabolic process;regulation of biological process;response to stimulus	membrane	protein binding	Pf05419	0.179	0	1
FALSE	High	Master Protein	Q9FNF2	Starch synthase 1, chloroplastic/amyloplastic OS=Arabidopsis thaliana GN=SS1 PE=2 SV=1	0.00234742	1.77806	2.76074	1	1	1	1	652	72.053	6.46	High		540000	832497	SSI1; AT5G24300	5	metabolic process;regulation of biological process;response to stimulus	mitochondrion	catalytic activity	Pf00534, Pf08323, Pf13692	0.062	0	1
FALSE	High	Master Protein	Q8RX79	Peptide chain release factor APG3, chloroplastic OS=Arabidopsis thaliana GN=APG3 PE=2 SV=1	0.00234742	1.69572	2.8436	1	1	1	1	422	47.499	7.69	High		790000	825466	APG3; AT3G62910	3	cell organization and biogenesis;metabolic process;regulation of biological process	cytoplasm	RNA binding	Pf00472, Pf03462	0.093	0	1
FALSE	High	Master Protein	P36210	50S ribosomal protein L12-1, chloroplastic OS=Arabidopsis thaliana GN=RPL12A PE=2 SV=1	0.00234742	1.69572	7.32984	1	1	1	1	191	20.063	5.64	High		340000	822403	RPL12-A; AT3G27830	3	metabolic process	membrane;ribosome	RNA binding;structural molecule activity	Pf00542	0.212	0	1
FALSE	High	Master Protein	Q6STH5	Fe-S cluster assembly factor HCF101, chloroplastic OS=Arabidopsis thaliana GN=HCF101 PE=1 SV=1	0.00234742	1.68048	1.50376	1	1	1	1	532	57.728	6.29	High		2200000	822033	HCF101; AT3G24430	3	cell organization and biogenesis;metabolic process;regulation of biological process		metal ion binding;nucleotide binding	Pf00142, Pf01656, Pf01883, Pf06155, Pf07015, Pf09140, Pf10609, Pf13614	0.083	0	1
FALSE	High	Master Protein	P25864	50S ribosomal protein L9, chloroplastic OS=Arabidopsis thaliana GN=RPL9 PE=2 SV=1	0.00234742	1.65365	5.07614	1	1	1	1	197	22.12	9.67	High		820000	823623	RPL9; AT3G44890	3	metabolic process	mitochondrion;ribosome	RNA binding;structural molecule activity	Pf01281, Pf03948	0.212	0	1
FALSE	High	Master Protein	Q08682	40S ribosomal protein Sa-1 OS=Arabidopsis thaliana GN=RPSaA PE=1 SV=3	0.00234742	1.63922	7.38255	1	1	1	1	298	32.271	5.15	High		250000	843569	P40; AT1G72370	1	cell organization and biogenesis;metabolic process;response to stimulus;transport	cytoplasm;cytosol;Golgi;membrane;nucleus;ribosome	structural molecule activity	Pf00318	0.155	0	1
FALSE	High	Master Protein	O81146	Proteasome subunit alpha type-6-A OS=Arabidopsis thaliana GN=PAA1 PE=1 SV=2	0.00234742	1.63134	4.06504	1	1	1	1	246	27.277	5.86	High		780000	833524	PAA1; AT5G35590	5	metabolic process;response to stimulus	cytoplasm;cytosol;membrane;nucleus;proteasome	catalytic activity	Pf00227, Pf10584	0.136	0	1
FALSE	High	Master Protein	O64730	Probable protein phosphatase 2C 26 OS=Arabidopsis thaliana GN=At2g30170 PE=2 SV=2	0.00444444	1.58286	3.69128	1	1	1	1	298	32.264	5.3	High		630000	817569	AT2G30170; AT2G30170	2	cell organization and biogenesis;metabolic process;regulation of biological process;response to stimulus		catalytic activity;metal ion binding	Pf13672	0.122	1.66444	1
FALSE	High	Master Protein	Q94F49	Probable histone H2A.5 OS=Arabidopsis thaliana GN=At5g27670 PE=1 SV=1	0.00444444	1.57643	6	1	1	1	1	150	15.899	10.46	High		220000000	832829	HTA7; AT5G27670	5	cell organization and biogenesis;regulation of biological process;response to stimulus;transport	chromosome;nucleus	DNA binding;protein binding	Pf00125	0.389	2.90937	1
FALSE	High	Master Protein	P49209	60S ribosomal protein L9-1 OS=Arabidopsis thaliana GN=RPL9B PE=1 SV=3	0.00444444	1.56352	5.15464	1	1	1	1	194	22.004	9.45	High			840211; 840208	PGY2; AT1G33120; AT1G33120; AT1G33140	1	metabolic process	cytoplasm;cytosol;Golgi;membrane;ribosome;vacuole	RNA binding;structural molecule activity	Pf00347	0.194	0	1
FALSE	High	Master Protein	P56765	Acetyl-coenzyme A carboxylase carboxyl transferase subunit beta, chloroplastic OS=Arabidopsis thaliana GN=accD PE=1 SV=2	0.00444444	1.53298	2.86885	1	1	1	1	488	55.6	6.24	High						metabolic process	membrane	catalytic activity;metal ion binding;nucleotide binding	Pf01039	0.08	0	1
FALSE	High	Master Protein	Q9SS98	Oleosin 5 OS=Arabidopsis thaliana GN=At3g01570 PE=2 SV=1	0.00444444	1.53269	6.01093	1	1	1	1	183	19.742	7.77	High		9700000	821106	AT3G01570; AT3G01570	3	response to stimulus	membrane		Pf01277	0.468	1.78426	1
FALSE	High	Master Protein	Q93WX6	Cysteine desulfurase 1, chloroplastic OS=Arabidopsis thaliana GN=NFS2 PE=1 SV=1	0.00444444	1.45842	2.59179	1	1	1	1	463	50.454	6.71	High		2300000	837370	CPNIFS; AT1G08490	1	cell organization and biogenesis;metabolic process;response to stimulus		catalytic activity	Pf00266, Pf01041, Pf01053, Pf01212	0.089	0	1
FALSE	High	Master Protein	O64883	Beta-glucosidase 26, peroxisomal OS=Arabidopsis thaliana GN=BGLU26 PE=1 SV=1	0.00444444	1.45358	1.25	1	2	1	1	560	63.875	5.96	High		230000	819056	PEN2; AT2G44490	2	cell organization and biogenesis;cellular homeostasis;defense response;metabolic process;regulation of biological process;response to stimulus;transport	membrane	catalytic activity	Pf00232	0.086	1.60975	1
FALSE	High	Master Protein	Q9FN84	Hydrolase-like protein OS=Arabidopsis thaliana GN=MVA3.2 PE=1 SV=1	0.00444444	1.43569	3.23625	1	1	1	1	309	33.387	5.87	High		2000000	831633	AT5G17670; AT5G17670	5	metabolic process;transport		catalytic activity		0.155	0	1
FALSE	High	Master Protein	F4JG57	Protein translocase subunit SecA OS=Arabidopsis thaliana GN=AGY1 PE=1 SV=1	0.00444444	1.43016	0.959693	1	1	1	1	1042	117.341	6.67	High		730000	827922	AGY1; AT4G01800	4	cell organization and biogenesis;regulation of biological process;response to stimulus;transport	membrane	nucleotide binding	Pf00270, Pf01043, Pf07516, Pf07517	0.033	0	1
FALSE	High	Master Protein	Q42545	Cell division protein FtsZ homolog 1, chloroplastic OS=Arabidopsis thaliana GN=FTSZ1 PE=1 SV=2	0.00665188	1.39179	2.30947	1	1	1	1	433	45.537	7.4	High		510000	835621	FTSZ1-1; AT5G55280	5	cell organization and biogenesis;metabolic process;response to stimulus	cytoplasm;membrane	catalytic activity;nucleotide binding;protein binding;structural molecule activity	Pf00091, Pf12327	0.11	0	1
FALSE	High	Master Protein	Q9LKR3	Mediator of RNA polymerase II transcription subunit 37a OS=Arabidopsis thaliana GN=MED37A PE=1 SV=1	0.00833333	1.37294	2.39163	1	1	1	1	669	73.584	5.17	High		620000	832950	BIP1; AT5G28540	5	cell organization and biogenesis;metabolic process;regulation of biological process;response to stimulus	cytosol;endoplasmic reticulum;Golgi;membrane;nucleus;organelle lumen;vacuole	catalytic activity;nucleotide binding	Pf00012, Pf01968, Pf06723	0.058	1.8925	1
FALSE	High	Master Protein	Q9FV52	Methionine aminopeptidase 1B, chloroplastic OS=Arabidopsis thaliana GN=MAP1B PE=2 SV=2	0.00833333	1.35674	2.16802	1	1	1	1	369	40.398	7.44	High		2100000	837887	MAP1C; AT1G13270	1	metabolic process	mitochondrion	catalytic activity;metal ion binding	Pf00557	0.129	1.75983	1
FALSE	High	Master Protein	Q8LC83	40S ribosomal protein S24-2 OS=Arabidopsis thaliana GN=RPS24B PE=2 SV=2	0.00833333	1.3533	9.02256	1	1	1	1	133	15.41	10.52	High		900000	832878	AT5G28060; AT5G28060	5	metabolic process	cytoplasm;Golgi;membrane;ribosome	nucleotide binding;structural molecule activity	Pf01231, Pf01282	0.468	0	1
FALSE	High	Master Protein	Q8VZF3	Probable glutamyl endopeptidase, chloroplastic OS=Arabidopsis thaliana GN=GEP PE=2 SV=2	0.00833333	1.35203	1.45833	1	1	1	1	960	106.037	6.42	High		3700000				metabolic process		catalytic activity	Pf00326, Pf01738	0.046	0	1
FALSE	High	Master Protein	P37702	Myrosinase 1 OS=Arabidopsis thaliana GN=TGG1 PE=1 SV=1	0.00833333	1.34804	1.84843	1	1	1	1	541	61.094	5.92	High		1900000	832669	TGG1; AT5G26000	5	defense response;metabolic process;regulation of biological process;response to stimulus	extracellular;ribosome;vacuole	catalytic activity;metal ion binding	Pf00232	0.072	0	1
FALSE	High	Master Protein	Q42440	N-(5'-phosphoribosyl)anthranilate isomerase 1, chloroplastic OS=Arabidopsis thaliana GN=PAI1 PE=2 SV=1	0.00833333	1.3292	3.27273	1	1	1	1	275	29.615	8.43	High		580000	837292	PAI1; AT1G07780	1	metabolic process		catalytic activity	Pf00697	0.166	0	1
FALSE	High	Master Protein	Q9LJG3	GDSL esterase/lipase ESM1 OS=Arabidopsis thaliana GN=ESM1 PE=1 SV=1	0.00833333	1.32597	2.55102	1	1	1	1	392	44.032	7.72	High		2000000	820639	ESM1; AT3G14210	3	defense response;metabolic process;response to stimulus	extracellular;membrane;nucleus;ribosome;vacuole	catalytic activity	Pf00657	0.116	0	1
FALSE	High	Master Protein	P17562	S-adenosylmethionine synthase 2 OS=Arabidopsis thaliana GN=SAM2 PE=1 SV=1	0.00833333	1.31894	1.78117	1	1	1	1	393	43.228	6.06	High		3600000	826987	SAM-2; AT4G01850	4	metabolic process;response to stimulus	cytoplasm;cytosol	catalytic activity;metal ion binding;nucleotide binding;protein binding	Pf00438, Pf02772, Pf02773	0.11	2.06287	1
FALSE	High	Master Protein	Q9XEE6	Zinc finger CCCH domain-containing protein 29 OS=Arabidopsis thaliana GN=At2g40140 PE=2 SV=1	0.00833333	1.28525	3.8526	1	1	1	1	597	66.111	7.05	High			818605	CZF1; AT2G40140	2	cell organization and biogenesis;defense response;metabolic process;regulation of biological process;response to stimulus;transport	nucleus	DNA binding;metal ion binding;protein binding	Pf00023, Pf00642, Pf12796, Pf13637, Pf13857	0.068	0	1
FALSE	High	Master Protein	Q8VZ40	U-box domain-containing protein 14 OS=Arabidopsis thaliana GN=PUB14 PE=1 SV=1	0.00833333	1.25657	1.74051	1	1	1	1	632	69.354	5.17	High		270000	824650	PUB14; AT3G54850	3	metabolic process	cytoplasm;nucleus	catalytic activity;metal ion binding;protein binding	Pf00514, Pf04564, Pf11789, Pf13445, Pf13646	0.056	0	1
FALSE	Medium	Master Protein	P56753	NAD(P)H-quinone oxidoreductase subunit H, chloroplastic OS=Arabidopsis thaliana GN=ndhH PE=1 SV=1	0.010101	1.23114	2.79898	1	1	1	1	393	45.473	5.54	High		1700000	844805	ndhH; ATCG01110	Pt	metabolic process;transport	membrane	catalytic activity;nucleotide binding	Pf00346	0.101	0	1
FALSE	Medium	Master Protein	F4IAW5	Anthranilate synthase beta subunit 1 OS=Arabidopsis thaliana GN=ASB1 PE=4 SV=1	0.010101	1.21667	3.11419	1	1	1	1	289	32.131	7.75	High		770000	839103	ASB1; AT1G25220	1	metabolic process;regulation of biological process;response to stimulus	mitochondrion	catalytic activity	Pf00117, Pf07722	0.155	0	1
FALSE	Medium	Master Protein	Q8LEU3	Chlorophyll(ide) b reductase NOL, chloroplastic OS=Arabidopsis thaliana GN=NOL PE=1 SV=1	0.010101	1.20656	4.02299	1	1	1	1	348	38.125	9.44	High		1000000	830372	NOL; AT5G04900	5	metabolic process	membrane	catalytic activity;protein binding	Pf00106, Pf01370, Pf02719, Pf03807, Pf08659, Pf13561	0.101	0	1
FALSE	Medium	Master Protein	Q9FEB5	Phosphoglucan phosphatase DSP4, chloroplastic OS=Arabidopsis thaliana GN=DSP4 PE=1 SV=1	0.010101	1.20551	3.43008	1	1	1	1	379	42.599	6.55	High		1700000	824383	SEX4; AT3G52180	3	metabolic process;regulation of biological process	cytoplasm	catalytic activity;protein binding;receptor activity;signal transducer activity	Pf00782, Pf13350	0.093	0	1
FALSE	Medium	Master Protein	Q8L7S8	DEAD-box ATP-dependent RNA helicase 3, chloroplastic OS=Arabidopsis thaliana GN=RH3 PE=1 SV=2	0.010101	1.18032	1.06952	1	1	1	1	748	81.107	7.8	High		2100000	832713	emb1138; AT5G26742	5	metabolic process	membrane;nucleus	catalytic activity;DNA binding;metal ion binding;nucleotide binding;RNA binding	Pf00098, Pf00270, Pf00271, Pf04851, Pf08152, Pf14617	0.05	0	1
FALSE	Medium	Master Protein	Q9C5C2	Myrosinase 2 OS=Arabidopsis thaliana GN=TGG2 PE=1 SV=1	0.0116279	1.15571	1.27971	1	1	1	1	547	62.692	7.44	High		9400000	832667	TGG2; AT5G25980	5	defense response;metabolic process;regulation of biological process;response to stimulus	extracellular;ribosome;vacuole	catalytic activity	Pf00232	0.077	1.82542	1
FALSE	Medium	Master Protein	Q9SJU9	Epimerase family protein SDR39U1 homolog, chloroplastic OS=Arabidopsis thaliana GN=GC1 PE=2 SV=2	0.0116279	1.13829	3.45821	1	1	1	1	347	37.722	9.22	High		3800000	816667	SULA; AT2G21280	2	cell organization and biogenesis;metabolic process	membrane	catalytic activity;protein binding	Pf01370, Pf05368, Pf07993, Pf08338, Pf13460	0.145	0	1
FALSE	Medium	Master Protein	Q9SX22	30S ribosomal protein 3-1, chloroplastic OS=Arabidopsis thaliana GN=At1g68590 PE=2 SV=1	0.0116279	1.1323	12.0482	1	1	1	1	166	18.461	9.23	High		1700000	843189	AT1G68590; AT1G68590	1	cell organization and biogenesis;metabolic process	membrane;ribosome	structural molecule activity	Pf04839	0.292	0	1
FALSE	Medium	Master Protein	Q9CAV7	DNA-binding storekeeper protein-related transcriptional regulator OS=Arabidopsis thaliana GN=T9J14.12 PE=2 SV=1	0.0116279	1.12977	1.97368	1	1	1	1	456	49.676	4.98	High		32000000	819653	AT3G04930; AT3G04930	3	regulation of biological process	nucleus	DNA binding	Pf04504	0.136	0	1
FALSE	Medium	Master Protein	Q96520	Peroxidase 12 OS=Arabidopsis thaliana GN=PER12 PE=1 SV=1	0.0116279	1.08534	4.18994	1	1	1	1	358	39.534	8.28	High		810000	843498	AT1G71695; AT1G71695	1	cell organization and biogenesis;metabolic process;regulation of biological process;response to stimulus	extracellular;membrane;vacuole	antioxidant activity;catalytic activity;metal ion binding	Pf00141	0.122	0	1
FALSE	Medium	Master Protein	Q8W4D6	High chlorophyll fluorescence phenotype 173 protein OS=Arabidopsis thaliana GN=F17F16.7 PE=2 SV=1	0.0116279	1.08328	1.50502	1	1	1	1	598	65.668	9.03	High		780000	838243	HCF173; AT1G16720	1	metabolic process;regulation of biological process;transport		catalytic activity	Pf01370, Pf02254, Pf05368, Pf08547, Pf13460	0.059	0	1
FALSE	Medium	Master Protein	O22928	Putative tRNA pseudouridine synthase OS=Arabidopsis thaliana GN=At2g30320 PE=3 SV=1	0.0116279	1.06814	1.76471	1	1	1	1	510	58.935	6.39	High		1400000	817582	AT2G30320; AT2G30320	2	metabolic process	nucleus	catalytic activity;RNA binding	Pf01416	0.066	1.61199	1
FALSE	Medium	Master Protein	Q9ZQN9	CTF2A like oxidoreductase OS=Arabidopsis thaliana GN=CTF2A PE=4 SV=2	0.0116279	1.06646	2.50569	1	1	1	1	439	48.284	8.91	High		1000000	818135	CTF2A; AT2G35660	2	metabolic process	mitochondrion	catalytic activity;nucleotide binding	Pf01494, Pf08491	0.089	0	1
FALSE	Medium	Master Protein	Q9LTT8	Enhancer of mRNA-decapping protein 4 OS=Arabidopsis thaliana GN=VCS PE=1 SV=1	0.0116279	1.05854	0.744048	1	1	1	1	1344	145.63	6.1	High		1800000	820530	VCS; AT3G13300	3	metabolic process;response to stimulus	cytoplasm;cytosol;nucleus	nucleotide binding;protein binding	Pf00400	0.032	0	1
FALSE	Medium	Master Protein	Q9LW57	Probable plastid-lipid-associated protein 6, chloroplastic OS=Arabidopsis thaliana GN=PAP6 PE=1 SV=1	0.0116279	1.04082	3.52113	1	1	1	1	284	30.436	6.13	High		190000	821921	FIB4; AT3G23400	3	cell organization and biogenesis;defense response;response to stimulus	membrane;nucleus	structural molecule activity	Pf04755	0.136	0	1
FALSE	Medium	Master Protein	Q9LJL3	Presequence protease 1, chloroplastic/mitochondrial OS=Arabidopsis thaliana GN=PREP1 PE=1 SV=2	0.0116279	1.02729	1.2037	1	1	1	1	1080	120.939	5.68	High		570000	821451	PREP1; AT3G19170	3	cell organization and biogenesis;metabolic process;response to stimulus	extracellular;mitochondrion;organelle lumen	catalytic activity;metal ion binding;protein binding	Pf00675, Pf05193, Pf08367	0.033	0	1
FALSE	Medium	Master Protein	F4JV51	ENTH/VHS/GAT family protein OS=Arabidopsis thaliana GN=At4g32760 PE=4 SV=1	0.0116279	1.02278	1.18343	1	1	1	1	676	73.047	5.14	High		3700000	829412	AT4G32760; AT4G32760	4	cell growth;cell organization and biogenesis;metabolic process;transport	cytosol;membrane	transporter activity	Pf00790, Pf03127, Pf09770	0.122	0	1
FALSE	Medium	Master Protein	Q9LYT7	3-isopropylmalate dehydratase small subunit 2 OS=Arabidopsis thaliana GN=IPMI1 PE=1 SV=1	0.0172414	1.01471	8.3004	1	1	1	1	253	27.191	6.87	High		1400000	825068	IPMI1; AT3G58990	3	metabolic process	mitochondrion	catalytic activity	Pf00694, Pf06434	0.136	0	1
FALSE	Medium	Master Protein	Q9C560	Probable alkaline/neutral invertase F OS=Arabidopsis thaliana GN=INVF PE=2 SV=1	0.0172414	0.965773	1.60321	1	1	1	1	499	56.754	6.71	High		7400000	843531	AT1G72000; AT1G72000	1	metabolic process		catalytic activity	Pf12899	0.08	2.22219	1
FALSE	Medium	Master Protein	Q9LX13	(3R)-hydroxymyristoyl-[acyl carrier protein] dehydratase-like protein OS=Arabidopsis thaliana GN=T31P16_150 PE=2 SV=1	0.0172414	0.950394	5.47945	1	1	1	1	219	24.108	9.26	High		290000	830880	AT5G10160; AT5G10160	5	metabolic process	cytoplasm;membrane	catalytic activity	Pf01575, Pf07977	0.194	0	1
FALSE	Medium	Master Protein	F4JZS7	TRAF-like family protein OS=Arabidopsis thaliana GN=At5g26320 PE=4 SV=1	0.0190114	0.938548	3.125	1	1	1	1	352	39.974	7.05	High		600000	832701	AT5G26320; AT5G26320	5			protein binding	Pf00917	0.096	0	1
FALSE	Medium	Master Protein	Q8W463	50S ribosomal protein L19-1, chloroplastic OS=Arabidopsis thaliana GN=At4g17560 PE=2 SV=1	0.0262664	0.918293	3.55556	1	1	1	1	225	25.503	10.02	High		360000	827471	AT4G17560; AT4G17560	4	defense response;metabolic process;response to stimulus	membrane;ribosome	RNA binding;structural molecule activity	Pf01245	0.155	0	1
FALSE	Medium	Master Protein	Q1H537	Divinyl chlorophyllide a 8-vinyl-reductase, chloroplastic OS=Arabidopsis thaliana GN=DVR PE=1 SV=1	0.0262664	0.914709	3.11751	1	1	1	1	417	45.864	7.56	High		1800000	831984	PCB2; AT5G18660	5	cell differentiation;metabolic process;regulation of biological process	membrane;mitochondrion	catalytic activity;nucleotide binding	Pf00106, Pf01073, Pf01118, Pf01370, Pf05368, Pf07993, Pf13460	0.105	0	1
FALSE	Medium	Master Protein	Q9FVC8	4-hydroxy-tetrahydrodipicolinate synthase 2, chloroplastic OS=Arabidopsis thaliana GN=DHDPS2 PE=1 SV=2	0.0262664	0.911864	2.19178	1	1	1	1	365	40.267	7.56	High		5500000	819152	DHDPS2; AT2G45440	2	metabolic process		catalytic activity	Pf00701	0.122	1.80223	1
FALSE	Medium	Master Protein	O22290	Eukaryotic translation initiation factor 6-1 OS=Arabidopsis thaliana GN=EIF6-1 PE=2 SV=1	0.0262664	0.908333	4.45344	1	1	1	1	247	26.494	4.7	High		3300000	818569	AT2G39820; AT2G39820	2	cell organization and biogenesis;metabolic process;transport	cytoplasm;cytosol;nucleus	RNA binding	Pf01912	0.259	0	1
FALSE	Medium	Master Protein	O64740	Protein transport protein SEC13 homolog B OS=Arabidopsis thaliana GN=SEC13B PE=1 SV=1	0.0280374	0.880414	3.97351	1	1	1	1	302	32.622	5.74	High		1200000	817556	AT2G30050; AT2G30050	2	cell organization and biogenesis;metabolic process;response to stimulus;transport	cytoplasm;cytosol;endoplasmic reticulum;Golgi;nucleus	nucleotide binding;protein binding	Pf00400	0.122	0	1
FALSE	Medium	Master Protein	O50008	5-methyltetrahydropteroyltriglutamate--homocysteine methyltransferase 1 OS=Arabidopsis thaliana GN=MS1 PE=1 SV=1	0.0290381	0.873219	1.30719	1	1	1	1	765	84.304	6.51	High		210000	831660	ATMS1; AT5G17920	5	metabolic process;response to stimulus	cytoplasm;cytosol;extracellular;Golgi;membrane	catalytic activity;metal ion binding	Pf01717, Pf08267	0.045	0	1
FALSE	Medium	Master Protein	Q05609	Serine/threonine-protein kinase CTR1 OS=Arabidopsis thaliana GN=CTR1 PE=1 SV=1	0.0290381	0.865504	2.31425	1	1	1	1	821	90.249	5.87	High		3300000	831748	CTR1; AT5G03730	5	metabolic process;regulation of biological process;response to stimulus	membrane;nucleus	catalytic activity;nucleotide binding;protein binding	Pf00069, Pf03109, Pf07714, Pf14381	0.048	0	1
FALSE	Medium	Master Protein	P93825	Ethylene response sensor 2 OS=Arabidopsis thaliana GN=ERS2 PE=1 SV=2	0.0290381	0.864867	1.70543	1	1	1	1	645	72.146	6.48	High		4100000	839549	ERS2; AT1G04310	1	metabolic process;regulation of biological process;response to stimulus	endoplasmic reticulum;extracellular;membrane	catalytic activity;enzyme regulator activity;metal ion binding;nucleotide binding;protein binding;receptor activity;signal transducer activity	Pf00512, Pf01590	0.07	0	1
FALSE	Medium	Master Protein	Q9LUE6	Probable UDP-arabinopyranose mutase 4 OS=Arabidopsis thaliana GN=RGP4 PE=1 SV=1	0.0290381	0.863597	1.92308	1	1	1	1	364	41.839	7.03	High		750000	835147	RGP4; AT5G50750	5	cell organization and biogenesis;metabolic process	cytoplasm;cytosol;Golgi	catalytic activity;protein binding	Pf03214	0.101	0	1
FALSE	Medium	Master Protein	Q9LYJ3	ADP-ribosylation factor A1B OS=Arabidopsis thaliana GN=T15N1_160 PE=3 SV=1	0.0290381	0.855737	5.85106	1	1	1	1	188	21.521	6.95	High		2300000	831319	ARFA1B; AT5G14670	5	metabolic process;regulation of biological process;response to stimulus;transport	cytosol;Golgi	catalytic activity;enzyme regulator activity;nucleotide binding;protein binding;signal transducer activity	Pf00025, Pf00071, Pf00503, Pf01926, Pf04670, Pf08477, Pf09439	0.194	0	1
FALSE	Medium	Master Protein	Q681Y3	Putative transferase At1g60990, chloroplastic OS=Arabidopsis thaliana GN=At1g60990 PE=1 SV=1	0.0290381	0.849244	3.00926	1	1	1	1	432	46.979	6.84	High		210000	842391	AT1G60990; AT1G60990	1	cell organization and biogenesis;metabolic process	mitochondrion	catalytic activity;protein binding	Pf01571, Pf08669	0.101	0	1
FALSE	Medium	Master Protein	Q9CAN5	Pentatricopeptide repeat-containing protein At1g63080, mitochondrial OS=Arabidopsis thaliana GN=At1g63080 PE=2 SV=1	0.0290381	0.84863	1.30293	1	1	1	1	614	68.803	7.2	High		560000	842611	AT1G63080; AT1G63080	1		mitochondrion	protein binding	Pf01535, Pf06239, Pf12854, Pf13041, Pf13812	0.064	0	1

## Sheet: CPNA2-Replicate2
Checked	Protein FDR Confidence	Master	Accession	Description	Exp. q-value	Sum PEP Score	Coverage	# Peptides	# PSMs	# Unique Peptides	# Protein Groups	# AAs	MW [kDa]	calc. pI	Found in Sample: [S6] F6: Sample	Modifications	Area: F6: Sample	Entrez Gene ID	Gene ID	Chromosome	Biological Process	Cellular Component	Molecular Function	Pfam IDs	emPAI	Score Sequest HT	# Peptides Sequest HT
FALSE	High	Master Protein	P21240	Chaperonin 60 subunit beta 1, chloroplastic OS=Arabidopsis thaliana GN=CPN60B1 PE=1 SV=3	0	326.931	74.5	59	131	20	1	600	63.77	6.51	High		900000000	841996	CPN60B; AT1G55490	1	cell death;defense response;metabolic process;response to stimulus	cytoplasm;cytosol;extracellular;Golgi;membrane;ribosome	nucleotide binding;protein binding	Pf00118	480.867	466.976	59
FALSE	High	Master Protein	Q9LJE4	Chaperonin 60 subunit beta 2, chloroplastic OS=Arabidopsis thaliana GN=CPN60B2 PE=1 SV=1	0	311.641	74.8322	56	129	18	1	596	63.302	5.73	High		470000000	820549	AT3G13470; AT3G13470	3	cell organization and biogenesis;metabolic process	cytoplasm;cytosol;Golgi;mitochondrion;nucleus;ribosome	nucleotide binding	Pf00118	445.684	460.514	56
FALSE	High	Master Protein	P21238	Chaperonin 60 subunit alpha 1, chloroplastic OS=Arabidopsis thaliana GN=CPN60A1 PE=1 SV=2	0	199.089	61.2628	46	78	45	1	586	62.034	5.19	High		1400000000	817344	CPN60A; AT2G28000	2	cell organization and biogenesis;metabolic process	cytoplasm;cytosol;extracellular;membrane;mitochondrion;ribosome	nucleotide binding	Pf00118, Pf13723	140.747	284.284	46
FALSE	High	Master Protein	Q56XV8	Chaperonin 60 subunit alpha 2, chloroplastic OS=Arabidopsis thaliana GN=CPN60A2 PE=2 SV=1	0	176.069	54.2609	39	78	38	1	575	61.155	7.84	High		730000000	832000	EMB3007; AT5G18820	5	metabolic process;response to stimulus	cytoplasm	nucleotide binding	Pf00118	270.227	242.189	39
FALSE	High	Master Protein	C0Z361	Chaperonin 60 subunit beta 3, chloroplastic OS=Arabidopsis thaliana GN=CPN60B3 PE=1 SV=1	0	101.547	46.0637	30	57	9	1	597	63.285	5.87	High		24000000	835751	AT5G56500; AT5G56500	5	metabolic process	cytoplasm;cytosol;membrane;mitochondrion	nucleotide binding	Pf00118	10.22	180.235	30
FALSE	High	Master Protein	Q8RWV0	Transketolase-1, chloroplastic OS=Arabidopsis thaliana GN=TKL-1 PE=1 SV=1	0	84.0997	37.112	21	36	21	1	741	79.918	6.37	High		160000000	825246	AT3G60750; AT3G60750	3	cell growth;cell organization and biogenesis;metabolic process;regulation of biological process;response to stimulus;transport	cytosol;membrane	catalytic activity;metal ion binding	Pf00456, Pf02775, Pf02779, Pf02780	5.105	107.661	21
FALSE	High	Master Protein	P25857	Glyceraldehyde-3-phosphate dehydrogenase GAPB, chloroplastic OS=Arabidopsis thaliana GN=GAPB PE=1 SV=2	0	74.1974	39.821	21	34	18	1	447	47.63	6.8	High		200000000	840895	GAPB; AT1G42970	1	cell organization and biogenesis;defense response;metabolic process;regulation of biological process;response to stimulus	cytosol;extracellular;membrane	catalytic activity;nucleotide binding	Pf00044, Pf02672, Pf02800	8.284	116.422	21
FALSE	High	Master Protein	P25856	Glyceraldehyde-3-phosphate dehydrogenase GAPA1, chloroplastic OS=Arabidopsis thaliana GN=GAPA1 PE=1 SV=3	0	61.9993	44.9495	19	30	5	1	396	42.463	7.75	High		93000000	822277	GAPA; AT3G26650	3	cell organization and biogenesis;defense response;metabolic process;regulation of biological process;response to stimulus	cytosol;extracellular;membrane	catalytic activity;nucleotide binding;protein binding	Pf00044, Pf02800	9.926	100.424	19
FALSE	High	Master Protein	Q9LPW0	Glyceraldehyde-3-phosphate dehydrogenase GAPA2, chloroplastic OS=Arabidopsis thaliana GN=GAPA2 PE=2 SV=1	0	56.1884	42.6065	18	28	4	1	399	42.82	8.05	High		67000000	837848	GAPA-2; AT1G12900	1	cell organization and biogenesis;metabolic process;regulation of biological process	cytoplasm;cytosol;extracellular;membrane	catalytic activity;nucleotide binding	Pf00044, Pf02800	10.007	89.6583	18
FALSE	High	Master Protein	P10896	Ribulose bisphosphate carboxylase/oxygenase activase, chloroplastic OS=Arabidopsis thaliana GN=RCA PE=1 SV=2	0	51.9899	43.8819	18	24	18	1	474	51.948	6.15	High		82000000	818558	RCA; AT2G39730	2	cell organization and biogenesis;defense response;metabolic process;regulation of biological process;response to stimulus;transport	extracellular;membrane;nucleus	enzyme regulator activity;nucleotide binding	Pf00004, Pf06309	5.629	72.5769	18
FALSE	High	Master Protein	Q9LD57	Phosphoglycerate kinase 1, chloroplastic OS=Arabidopsis thaliana GN=PGK1 PE=1 SV=1	0	26.5522	34.0956	13	14	13	1	481	50.081	6.24	High		26000000	820461	PGK1; AT3G12780	3	cell organization and biogenesis;cellular homeostasis;defense response;metabolic process;response to stimulus;transport	cytoplasm;cytosol;extracellular;membrane;mitochondrion;nucleus	catalytic activity;nucleotide binding	Pf00162, Pf08282	1.738	37.8698	13
FALSE	High	Master Protein	P17745	Elongation factor Tu, chloroplastic OS=Arabidopsis thaliana GN=TUFA PE=1 SV=1	0	24.8769	27.9412	13	14	13	1	476	51.598	6.19	High		40000000	827784	RABE1b; AT4G20360	4	metabolic process	cytosol;extracellular;membrane;mitochondrion;nucleus	catalytic activity;nucleotide binding;protein binding;RNA binding	Pf00009, Pf03143, Pf03144	2.455	42.5081	13
FALSE	High	Master Protein	O48741	Protochlorophyllide reductase C, chloroplastic OS=Arabidopsis thaliana GN=PORC PE=1 SV=1	0	24.1101	21.197	7	9	6	1	401	43.856	9.11	High		40000000	839009	POR C; AT1G03630	1	cell differentiation;cell organization and biogenesis;metabolic process;regulation of biological process;response to stimulus	membrane	catalytic activity	Pf00106, Pf08659	1.096	27.8156	7
FALSE	High	Master Protein	O03042	Ribulose bisphosphate carboxylase large chain OS=Arabidopsis thaliana GN=rbcL PE=1 SV=1	0	19.8536	18.7891	8	11	8	1	479	52.922	6.29	High		38000000	844754	rbcL; ATCG00490	Pt	metabolic process		catalytic activity;metal ion binding	Pf00016, Pf02788	1.555	32.758	8
FALSE	High	Master Protein	Q9ASV6	30S ribosomal protein S20, chloroplastic OS=Arabidopsis thaliana GN=RPS20 PE=2 SV=1	0	19.6648	32.1782	8	9	8	1	202	21.813	10.13	High		41000000	820750	AT3G15190; AT3G15190	3	metabolic process	membrane;ribosome	RNA binding;structural molecule activity	Pf01649	6.743	26.9088	8
FALSE	High	Master Protein	P42799	Glutamate-1-semialdehyde 2,1-aminomutase 1, chloroplastic OS=Arabidopsis thaliana GN=GSA1 PE=2 SV=1	0	15.3295	22.1519	9	9	2	1	474	50.337	6.87	High		6900000	836476	GSA1; AT5G63570	5	cell differentiation;metabolic process;regulation of biological process;response to stimulus	extracellular	catalytic activity;protein binding	Pf00202	1.462	20.2783	9
FALSE	High	Master Protein	Q42522	Glutamate-1-semialdehyde 2,1-aminomutase 2, chloroplastic OS=Arabidopsis thaliana GN=GSA2 PE=2 SV=2	0	14.9338	19.9153	8	8	1	1	472	50.109	7.39	High		13000000	824034	GSA2; AT3G48730	3	cell differentiation;metabolic process;regulation of biological process;transport		catalytic activity;protein binding	Pf00202	1.31	21.0265	8
FALSE	High	Master Protein	P21218	Protochlorophyllide reductase B, chloroplastic OS=Arabidopsis thaliana GN=PORB PE=1 SV=3	0	14.3214	19.4514	7	8	6	1	401	43.332	9.16	High		38000000	828853	PORB; AT4G27440	4	cell differentiation;metabolic process;regulation of biological process;response to stimulus	membrane	catalytic activity;protein binding	Pf00106, Pf08659	1.031	21.6238	7
FALSE	High	Master Protein	Q9LD43	Acetyl-coenzyme A carboxylase carboxyl transferase subunit alpha, chloroplastic OS=Arabidopsis thaliana GN=CAC3 PE=1 SV=1	0	12.8087	10.9233	6	6	6	1	769	85.253	5.82	High		7700000	818382	CAC3; AT2G38040	2	metabolic process	membrane	catalytic activity;nucleotide binding	Pf01039, Pf03255, Pf09731, Pf13654	0.342	14.6121	6
FALSE	High	Master Protein	P56765	Acetyl-coenzyme A carboxylase carboxyl transferase subunit beta, chloroplastic OS=Arabidopsis thaliana GN=accD PE=1 SV=2	0	12.2332	18.8525	8	8	8	1	488	55.6	6.24	High		11000000				metabolic process	membrane	catalytic activity;metal ion binding;nucleotide binding	Pf01039	0.848	16.5819	8
FALSE	High	Master Protein	P56797	30S ribosomal protein S2, chloroplastic OS=Arabidopsis thaliana GN=rps2 PE=3 SV=1	0	12.1946	29.661	7	8	7	1	236	26.887	9.66	High		25000000	844786	rps2; ATCG00160	Pt	metabolic process	ribosome	structural molecule activity	Pf00318	2.162	19.6256	7
FALSE	High	Master Protein	F4K0E8	4-hydroxy-3-methylbut-2-en-1-yl diphosphate synthase (ferredoxin), chloroplastic OS=Arabidopsis thaliana GN=ISPG PE=1 SV=1	0	12.1021	9.17679	5	5	5	1	741	82.204	6.43	High		3100000	836181	HDS; AT5G60600	5	cell organization and biogenesis;defense response;metabolic process;regulation of biological process;response to stimulus;transport	nucleus	catalytic activity;metal ion binding	Pf04551	0.271	12.1829	5
FALSE	High	Master Protein	P56793	50S ribosomal protein L16, chloroplastic OS=Arabidopsis thaliana GN=rpl16 PE=3 SV=1	0	11.9707	42.2222	4	7	4	1	135	15.284	11.62	High		55000000	844722	rpl16; ATCG00790	Pt	metabolic process	ribosome	RNA binding;structural molecule activity	Pf00252	9	14.6391	4
FALSE	High	Master Protein	P16127	Magnesium-chelatase subunit ChlI-1, chloroplastic OS=Arabidopsis thaliana GN=CHLI1 PE=1 SV=1	0	11.7698	18.6321	8	8	8	1	424	46.241	6.47	High		17000000	827580	CHLI1; AT4G18480	4	metabolic process;response to stimulus		catalytic activity;nucleotide binding		1.089	18.1217	8
FALSE	High	Master Protein	P56799	30S ribosomal protein S4, chloroplastic OS=Arabidopsis thaliana GN=rps4 PE=3 SV=1	0	11.3951	21.8905	4	7	4	1	201	23.226	10.33	High		28000000	844765	rps4; ATCG00380	Pt	metabolic process	ribosome	RNA binding;structural molecule activity	Pf00163, Pf01479	2.831	18.415	4
FALSE	High	Master Protein	P27140	Beta carbonic anhydrase 1, chloroplastic OS=Arabidopsis thaliana GN=BCA1 PE=1 SV=2	0	11.3021	19.0202	5	7	5	1	347	37.426	5.99	High		11000000	821134	CA1; AT3G01500	3	cell organization and biogenesis;defense response;metabolic process;regulation of biological process;response to stimulus;transport	extracellular;membrane	catalytic activity;metal ion binding	Pf00484	1.154	14.4651	5
FALSE	High	Master Protein	F4KHF4	Beta-ketoacyl-[acyl carrier protein] synthase I OS=Arabidopsis thaliana GN=KAS I PE=3 SV=1	0	11.2695	11.2474	5	6	5	1	489	52.061	8.21	High		12000000	834671	KAS I; AT5G46290	5	cell organization and biogenesis;metabolic process;response to stimulus	membrane	catalytic activity	Pf00109, Pf02801	0.738	11.5412	5
FALSE	High	Master Protein	Q9SA52	Chloroplast stem-loop binding protein of 41 kDa b, chloroplastic OS=Arabidopsis thaliana GN=CSP41B PE=1 SV=1	0	10.8364	21.164	7	7	7	1	378	42.593	8.16	High		15000000	837455	CRB; AT1G09340	1	cell communication;cell differentiation;cell organization and biogenesis;defense response;metabolic process;regulation of biological process;response to stimulus;transport	cytoplasm;extracellular;Golgi;membrane;ribosome;vacuole	catalytic activity;protein binding;RNA binding	Pf01370, Pf04321, Pf13460, Pf13950	1.015	14.2605	7
FALSE	High	Master Protein	Q9SZJ5	Serine hydroxymethyltransferase 1, mitochondrial OS=Arabidopsis thaliana GN=SHM1 PE=1 SV=1	0	10.8088	16.441	6	6	6	1	517	57.364	8.13	High		9100000	829949	SHM1; AT4G37930	4	cell death;defense response;metabolic process;response to stimulus	cytoplasm;cytosol;extracellular;membrane;mitochondrion;nucleus;organelle lumen;ribosome	catalytic activity;protein binding;RNA binding	Pf00155, Pf00464	0.501	10.6134	6
FALSE	High	Master Protein	P56804	30S ribosomal protein S14, chloroplastic OS=Arabidopsis thaliana GN=rps14 PE=2 SV=2	0	10.4608	40	5	7	5	1	100	11.778	11.22	High		19000000				metabolic process	ribosome	RNA binding;structural molecule activity	Pf00253	9	17.1274	5
FALSE	High	Master Protein	Q9SKX4	50S ribosomal protein L3-1, chloroplastic OS=Arabidopsis thaliana GN=RPL3A PE=2 SV=1	0	9.89239	22.8782	6	6	6	1	271	29.345	10.43	High		15000000	818905	AT2G43030; AT2G43030	2	cell organization and biogenesis;metabolic process;transport	membrane;ribosome	RNA binding;structural molecule activity	Pf00297	1.069	11.1385	6
FALSE	High	Master Protein	P56757	ATP synthase subunit alpha, chloroplastic OS=Arabidopsis thaliana GN=atpA PE=1 SV=1	0	9.86031	12.2288	6	8	6	1	507	55.294	5.25	High		32000000	844790	atpA; ATCG00120	Pt	metabolic process;transport	membrane	catalytic activity;nucleotide binding;transporter activity	Pf00006, Pf00306, Pf02874, Pf09378	1.089	19.2544	6
FALSE	High	Master Protein	O22795	50S ribosomal protein L28, chloroplastic OS=Arabidopsis thaliana GN=RPL28 PE=2 SV=2	0	9.63205	16.0839	4	6	4	1	143	16.023	11.18	High		31000000	817910	AT2G33450; AT2G33450	2	metabolic process	membrane;ribosome	RNA binding;structural molecule activity	Pf00830	2.162	15.036	4
FALSE	High	Master Protein	P0DH99	Elongation factor 1-alpha 1 OS=Arabidopsis thaliana GN=A1 PE=1 SV=1	0	9.4264	14.922	5	5	5	1	449	49.471	9.11	High		41000000	837309; 836161; 837307; 837308	AT1G07940; AT5G60390; AT1G07920; AT1G07930; AT1G07930; AT1G07940; AT1G07920; AT5G60390	1; 5	metabolic process;response to stimulus	cytoplasm;cytosol;Golgi;membrane;mitochondrion;nucleus;vacuole	catalytic activity;nucleotide binding;protein binding;RNA binding	Pf00009, Pf03143, Pf03144	0.487	14.6454	5
FALSE	High	Master Protein	P55826	Protoporphyrinogen oxidase 1, chloroplastic OS=Arabidopsis thaliana GN=PPOX1 PE=1 SV=1	0	9.26127	8.56611	3	3	3	1	537	57.659	9.03	High		9400000	827991	PPOX; AT4G01690	4	metabolic process		catalytic activity;protein binding	Pf01593, Pf02089	0.25	8.97362	3
FALSE	High	Master Protein	Q9LR75	Coproporphyrinogen-III oxidase 1, chloroplastic OS=Arabidopsis thaliana GN=CPX1 PE=2 SV=1	0	9.24743	21.5026	5	6	5	1	386	43.769	6.7	High		17000000	839489	LIN2; AT1G03475	1	cell differentiation;metabolic process;regulation of biological process;response to stimulus	extracellular	catalytic activity;protein binding	Pf01218	0.638	6.7885	5
FALSE	High	Master Protein	Q9SI75	Elongation factor G, chloroplastic OS=Arabidopsis thaliana GN=CPEFG PE=1 SV=1	0	9.18332	10.728	7	7	7	1	783	86.003	5.6	High		9900000	842573	SCO1; AT1G62750	1	cell organization and biogenesis;metabolic process;regulation of biological process	extracellular;mitochondrion	catalytic activity;nucleotide binding;RNA binding	Pf00009, Pf00679, Pf01926, Pf03144, Pf03764, Pf14492	0.389	12.3393	7
FALSE	High	Master Protein	Q9C9C5	60S ribosomal protein L6-3 OS=Arabidopsis thaliana GN=RPL6C PE=2 SV=1	0	7.62968	16.7382	3	3	3	1	233	26.091	10.17	High		5100000	843744	AT1G74050; AT1G74050	1	cell organization and biogenesis;metabolic process	cytoplasm;cytosol;membrane;ribosome	RNA binding;structural molecule activity	Pf01159, Pf03868	0.438	8.94058	3
FALSE	High	Master Protein	P93014	30S ribosomal protein S5, chloroplastic OS=Arabidopsis thaliana GN=rps5 PE=2 SV=1	0	7.36357	18.1518	4	4	4	1	303	32.625	8.97	High		17000000	817947	AT2G33800; AT2G33800	2	defense response;metabolic process;response to stimulus;transport	membrane;nucleus;ribosome	RNA binding;structural molecule activity	Pf00333, Pf03719	0.585	11.9372	4
FALSE	High	Master Protein	Q9FHQ6	Polyubiquitin 9 OS=Arabidopsis thaliana GN=UBQ9 PE=3 SV=1	0	6.82152	12.4224	2	6	2	1	322	36.234	6.2	High		31000000	833742	UBQ9; AT5G37640	5	metabolic process;response to stimulus	cytoplasm;Golgi;membrane;nucleus	protein binding	Pf00240, Pf11976, Pf13881, Pf14560	0.407	16.4777	2
FALSE	High	Master Protein	P56798	30S ribosomal protein S3, chloroplastic OS=Arabidopsis thaliana GN=rps3 PE=3 SV=1	0	6.49636	21.1009	4	5	4	1	218	25.173	9.48	High		10000000	844719	rps3; ATCG00800	Pt	metabolic process	ribosome	RNA binding;structural molecule activity	Pf00189	1.054	8.80163	4
FALSE	High	Master Protein	Q9LER7	50S ribosomal protein 5, chloroplastic OS=Arabidopsis thaliana GN=PSRP5 PE=1 SV=1	0	6.15692	22.973	2	3	2	1	148	16.351	10.86	High		110000000	824858	PSRP5; AT3G56910	3	cell organization and biogenesis;metabolic process	membrane;ribosome			1.683	11.3723	2
FALSE	High	Master Protein	Q9FI56	Chaperone protein ClpC1, chloroplastic OS=Arabidopsis thaliana GN=CLPC1 PE=1 SV=1	0	6.00926	7.53498	5	5	5	1	929	103.388	6.77	High		13000000	835165	CLPC1; AT5G50920	5	cell organization and biogenesis;metabolic process;regulation of biological process;response to stimulus;transport	cytosol;membrane;mitochondrion	catalytic activity;nucleotide binding;protein binding;RNA binding	Pf00004, Pf00910, Pf02151, Pf02861, Pf06309, Pf07724, Pf07728, Pf10431, Pf13177, Pf13191, Pf13401	0.22	9.63895	5
FALSE	High	Master Protein	P25858	Glyceraldehyde-3-phosphate dehydrogenase GAPC1, cytosolic OS=Arabidopsis thaliana GN=GAPC1 PE=1 SV=2	0	5.66378	11.8343	3	3	3	1	338	36.891	7.12	High		18000000	819567	GAPC1; AT3G04120	3	cell organization and biogenesis;metabolic process;response to stimulus;transport	cytoplasm;cytosol;extracellular;Golgi;membrane;mitochondrion;nucleus	catalytic activity;DNA binding;metal ion binding;nucleotide binding	Pf00044, Pf02800	0.369	5.50479	3
FALSE	High	Master Protein	Q8VYI4	Aspartate semialdehyde dehydrogenase OS=Arabidopsis thaliana GN=At1g14810 PE=2 SV=1	0	5.44682	16	4	4	4	1	375	40.72	7.01	High		5100000	838046	AT1G14810; AT1G14810	1	metabolic process	cytoplasm;mitochondrion	catalytic activity;nucleotide binding;protein binding	Pf01118, Pf02774	0.668	8.72413	4
FALSE	High	Master Protein	Q9LIK9	ATP sulfurylase 1, chloroplastic OS=Arabidopsis thaliana GN=APS1 PE=1 SV=1	0	5.35016	6.2635	3	4	3	1	463	51.427	6.81	High		3400000	821861	APS1; AT3G22890	3	cell organization and biogenesis;defense response;metabolic process;response to stimulus;transport	cytosol;membrane	catalytic activity;nucleotide binding	Pf01747, Pf14306	0.359	2.30499	3
FALSE	High	Master Protein	P19366	ATP synthase subunit beta, chloroplastic OS=Arabidopsis thaliana GN=atpB PE=1 SV=2	0	5.32562	8.63454	3	3	3	1	498	53.9	5.5	High		3200000	844757	atpB; ATCG00480	Pt	metabolic process;transport	membrane	catalytic activity;nucleotide binding;transporter activity	Pf00006, Pf00306, Pf02874	0.269	4.95454	3
FALSE	High	Master Protein	P59259	Histone H4 OS=Arabidopsis thaliana GN=At1g07660 PE=1 SV=2	0	4.76634	25.2427	3	3	3	1	103	11.402	11.47	High		6200000	837297; 836090; 817423; 836119; 837279; 823736; 823777; 824540	AT1G07820; AT5G59690; HIS4; AT5G59970; AT1G07660; AT3G45930; AT3G46320; AT3G53730; AT1G07820; AT1G07660; AT2G28740; AT5G59690; AT3G45930; AT5G59970; AT3G46320; AT3G53730	1; 5; 2; 3	cell organization and biogenesis;response to stimulus	chromosome;cytosol;Golgi;membrane;nucleus;vacuole	DNA binding;protein binding	Pf00125, Pf15630	2.162	7.32459	3
FALSE	High	Master Protein	Q9FLN4	50S ribosomal protein L27, chloroplastic OS=Arabidopsis thaliana GN=RPL27 PE=2 SV=1	0	4.6623	13.1313	2	2	2	1	198	21.723	9.95	High		66000000	834097	RPL27; AT5G40950	5	metabolic process;response to stimulus	ribosome	RNA binding;structural molecule activity	Pf01016	0.468	5.62745	2
FALSE	High	Master Protein	P22954	Probable mediator of RNA polymerase II transcription subunit 37c OS=Arabidopsis thaliana GN=MED37D PE=1 SV=2	0	4.41153	3.98162	2	2	1	1	653	71.342	5.12	High		11000000	831856	AT5G02490; AT5G02490	5	cell organization and biogenesis;defense response;metabolic process;regulation of biological process;response to stimulus	cytoplasm;cytosol;Golgi;membrane;nucleus	nucleotide binding;protein binding	Pf00012, Pf06723	0.133	5.59917	2
FALSE	High	Master Protein	Q9SAJ6	Glyceraldehyde-3-phosphate dehydrogenase GAPCP1, chloroplastic OS=Arabidopsis thaliana GN=GAPCP1 PE=1 SV=1	0	4.28816	8.53081	2	2	2	1	422	44.803	8.63	High		6400000	844291	GAPCP-1; AT1G79530	1	development;metabolic process;response to stimulus	membrane	catalytic activity;metal ion binding;nucleotide binding	Pf00044, Pf01113, Pf02800, Pf02826	0.172	5.25639	2
FALSE	High	Master Protein	Q9C667	Chaperonin 60 subunit beta 4, chloroplastic OS=Arabidopsis thaliana GN=CPN60B4 PE=1 SV=1	0	4.27468	7.52864	4	4	4	1	611	66.755	9.16	High		5200000	839164	AT1G26230; AT1G26230	1	metabolic process;regulation of biological process	cytoplasm	nucleotide binding	Pf00118	0.274	9.41289	4
FALSE	High	Master Protein	P56801	30S ribosomal protein S8, chloroplastic OS=Arabidopsis thaliana GN=rps8 PE=3 SV=1	0	4.15124	23.8806	3	3	3	1	134	15.47	10.93	High		11000000	844724	rps8; ATCG00770	Pt	metabolic process	ribosome	RNA binding;structural molecule activity	Pf00410	0.995	5.22135	3
FALSE	High	Master Protein	Q9STF2	Protein plastid transcriptionally active 16, chloroplastic OS=Arabidopsis thaliana GN=PTAC16 PE=1 SV=1	0	4.09485	5.09804	2	2	2	1	510	54.325	8.91	High		9600000	823831	PTAC16; AT3G46780	3	cell organization and biogenesis;metabolic process;response to stimulus	chromosome;membrane	protein binding	Pf05368, Pf13460	0.166	4.27133	2
FALSE	High	Master Protein	Q93VC7	30S ribosomal protein S1, chloroplastic OS=Arabidopsis thaliana GN=RPS1 PE=1 SV=1	0	4.05636	6.97115	2	2	2	1	416	45.082	5.25	High		5700000	833138	RPS1; AT5G30510	5	cell organization and biogenesis;metabolic process;response to stimulus	membrane;mitochondrion;ribosome	RNA binding	Pf00575	0.202	5.6556	2
FALSE	High	Master Protein	O49485	D-3-phosphoglycerate dehydrogenase 1, chloroplastic OS=Arabidopsis thaliana GN=PGDH1 PE=1 SV=1	0	4.03156	5.14096	3	3	3	1	603	63.286	6.58	High		4000000	829568	EDA9; AT4G34200	4	development;metabolic process	cytosol;membrane;mitochondrion	catalytic activity;nucleotide binding	Pf00389, Pf00670, Pf01262, Pf01842, Pf02826, Pf05221, Pf13478	0.25	5.79297	3
FALSE	High	Master Protein	O81852	Bifunctional aspartokinase/homoserine dehydrogenase 2, chloroplastic OS=Arabidopsis thaliana GN=AKHSDH2 PE=1 SV=1	0	4.01925	3.60262	3	3	3	1	916	100.187	7.49	High		1900000	827715	AK-HSDH II; AT4G19710	4	metabolic process		catalytic activity;nucleotide binding	Pf00696, Pf00742, Pf01842, Pf03447, Pf13840	0.122	6.27792	3
FALSE	High	Master Protein	Q94K97	Putative 30S ribosomal protein OS=Arabidopsis thaliana GN=At5g24490 PE=1 SV=1	0	3.94103	7.79221	2	2	2	1	308	34.835	6.76	High		44000000	832520	AT5G24490; AT5G24490	5	metabolic process	ribosome	structural molecule activity	Pf02482	0.311	5.47312	2
FALSE	High	Master Protein	Q9S9N1	Heat shock 70 kDa protein 5 OS=Arabidopsis thaliana GN=HSP70-5 PE=2 SV=1	0	3.81156	4.64396	2	2	1	1	646	70.87	5.41	High		1800000	838174	Hsp70b; AT1G16030	1	cell organization and biogenesis;metabolic process;response to stimulus	cytoplasm;cytosol;membrane	nucleotide binding	Pf00012, Pf06723	0.136	4.77582	2
FALSE	High	Master Protein	Q9FJP3	50S ribosomal protein L29, chloroplastic OS=Arabidopsis thaliana GN=RPL29 PE=1 SV=1	0	3.79075	8.67052	1	1	1	1	173	19.365	10.51	High		4800000	836647	AT5G65220; AT5G65220	5	cell organization and biogenesis;metabolic process;regulation of biological process	ribosome	structural molecule activity	Pf00831	0.334	2.00597	1
FALSE	High	Master Protein	P16180	30S ribosomal protein S17, chloroplastic OS=Arabidopsis thaliana GN=RPS17 PE=1 SV=1	0	3.69957	18.1208	2	2	2	1	149	16.272	10.56	High		12000000	844324	RPS17; AT1G79850	1	cell organization and biogenesis;metabolic process	ribosome	RNA binding;structural molecule activity	Pf00366	0.52	3.90253	2
FALSE	High	Master Protein	P53494	Actin-4 OS=Arabidopsis thaliana GN=ACT4 PE=1 SV=1	0	3.64189	10.0796	3	3	1	1	377	41.752	5.58	High		29000000	836056	ACT4; AT5G59370	5	cell organization and biogenesis;metabolic process	cytoplasm;cytoskeleton;mitochondrion	nucleotide binding;structural molecule activity	Pf00022	0.334	4.83976	3
FALSE	High	Master Protein	P53496	Actin-11 OS=Arabidopsis thaliana GN=ACT11 PE=1 SV=1	0	3.63068	11.1406	3	3	1	1	377	41.648	5.39	High		7500000	820385	ACT11; AT3G12110	3	cell organization and biogenesis;metabolic process	cytoplasm;cytoskeleton;membrane;mitochondrion	nucleotide binding;structural molecule activity	Pf00022	0.35	4.91001	3
FALSE	High	Master Protein	Q9M1R2	Proline--tRNA ligase, cytoplasmic OS=Arabidopsis thaliana GN=At3g62120 PE=2 SV=1	0	3.02123	5.4717	3	3	3	1	530	60.717	6.4	High		3000000	825385	AT3G62120; AT3G62120	3	metabolic process	cytoplasm;cytosol;membrane	catalytic activity;nucleotide binding;RNA binding	Pf00587, Pf03129, Pf09180	0.225	2.72877	3
FALSE	High	Master Protein	Q05758	Ketol-acid reductoisomerase, chloroplastic OS=Arabidopsis thaliana GN=At3g58610 PE=2 SV=2	0	3.00709	2.36887	1	1	1	1	591	63.772	6.8	High		4300000	825030	AT3G58610; AT3G58610	3	metabolic process;response to stimulus	cytosol;extracellular;mitochondrion	catalytic activity;metal ion binding	Pf01450, Pf07991	0.075	3.124	1
FALSE	High	Master Protein	Q9M236	Putative uncharacterized protein At3g43540 OS=Arabidopsis thaliana GN=T18D12_110 PE=2 SV=1	0	2.82546	4.82574	2	2	2	1	373	40.953	6.92	High		8800000	823446	AT3G43540; AT3G43540	3		extracellular		Pf07082, Pf12695	0.334	2.21676	2
FALSE	High	Master Protein	Q8VZ55	50S ribosomal protein L35, chloroplastic OS=Arabidopsis thaliana GN=RPL35 PE=2 SV=1	0	2.67182	13.7931	1	1	1	1	145	16.079	11.84	High			816943	AT2G24090; AT2G24090	2	metabolic process	ribosome	structural molecule activity	Pf01632	0.334	3.99092	1
FALSE	High	Master Protein	Q94A94	Diaminopimelate decarboxylase 2, chloroplastic OS=Arabidopsis thaliana GN=LYSA2 PE=1 SV=1	0	2.64073	2.65849	1	1	1	1	489	54.13	6.67	High		6700000	831061	AT5G11880; AT5G11880	5	metabolic process	cytosol	catalytic activity	Pf00278, Pf01168, Pf02784	0.075	3.02263	1
FALSE	High	Master Protein	P56792	50S ribosomal protein L14, chloroplastic OS=Arabidopsis thaliana GN=rpl14 PE=3 SV=1	0	2.37171	13.9344	1	1	1	1	122	13.573	9.29	High		1800000	844723	rpl14; ATCG00780	Pt	metabolic process	ribosome	RNA binding;structural molecule activity	Pf00238	0.259	2.6848	1
FALSE	High	Master Protein	Q56Y42	Pyridoxal reductase, chloroplastic OS=Arabidopsis thaliana GN=PLR1 PE=1 SV=1	0	2.36037	6.84932	2	2	2	1	365	40.55	9.22	High		5400000	835440	AT5G53580; AT5G53580	5	metabolic process;regulation of biological process		catalytic activity;nucleotide binding	Pf00248	0.233	4.32339	2
FALSE	High	Master Protein	P56807	30S ribosomal protein S18, chloroplastic OS=Arabidopsis thaliana GN=rps18 PE=3 SV=1	0	2.31758	11.8812	1	1	1	1	101	12.053	12.16	High		22000000	844736	rps18; ATCG00650	Pt	metabolic process	ribosome	RNA binding;structural molecule activity	Pf01084	0.468	3.12756	1
FALSE	High	Master Protein	Q9FVR6	Uncharacterized protein At1g32220, chloroplastic OS=Arabidopsis thaliana GN=At1g32220 PE=2 SV=1	0	2.30627	4.72973	1	1	1	1	296	31.959	5.77	High		1600000	840114	AT1G32220; AT1G32220	1	cell communication;metabolic process;response to stimulus	mitochondrion	catalytic activity	Pf01370, Pf13460	0.179	2.42985	1
FALSE	High	Master Protein	Q9SIF2	Heat shock protein 90-5, chloroplastic OS=Arabidopsis thaliana GN=HSP90-5 PE=1 SV=1	0	2.1183	3.84615	2	2	2	1	780	88.608	5.01	High		5300000	814930	CR88; AT2G04030	2	cell organization and biogenesis;metabolic process;response to stimulus;transport	cytosol;membrane;mitochondrion	nucleotide binding;protein binding	Pf00183	0.091	0	2
FALSE	High	Master Protein	Q9M3D2	60S ribosomal protein L35-3 OS=Arabidopsis thaliana GN=RPL35C PE=2 SV=1	0	1.99183	9.7561	1	1	1	1	123	14.168	10.92	High		3700000	824683	AT3G55170; AT3G55170	3	metabolic process	cytoplasm;ribosome	RNA binding;structural molecule activity	Pf00831	0.389	2.22974	1
FALSE	High	Master Protein	Q9S763	Probable WRKY transcription factor 45 OS=Arabidopsis thaliana GN=WRKY45 PE=2 SV=1	0	1.96041	8.84354	2	2	2	1	147	17.214	8.91	High		6000000	821270	WRKY45; AT3G01970	3	metabolic process;regulation of biological process;transport	nucleus	DNA binding;protein binding	Pf03106	0.931	2.59727	2
FALSE	High	Master Protein	O04848	Probable histone H2AXa OS=Arabidopsis thaliana GN=At1g08880 PE=1 SV=1	0	1.95921	11.2676	2	2	2	1	142	14.804	10.32	High		44000000	837409	H2AXA; AT1G08880	1	regulation of biological process	chromosome;nucleus	DNA binding;protein binding	Pf00125	0.931	4.14905	2
FALSE	High	Master Protein	Q9FN84	Hydrolase-like protein OS=Arabidopsis thaliana GN=MVA3.2 PE=1 SV=1	0	1.93248	7.11974	2	2	2	1	309	33.387	5.87	High		5000000	831633	AT5G17670; AT5G17670	5	metabolic process;transport		catalytic activity		0.334	3.80441	2
FALSE	High	Master Protein	Q949U7	Peroxiredoxin-2E, chloroplastic OS=Arabidopsis thaliana GN=PRXIIE PE=1 SV=2	0	1.8386	9.82906	2	2	2	1	234	24.669	9.03	High		5000000	824462	AT3G52960; AT3G52960	3	defense response;metabolic process;response to stimulus		antioxidant activity;catalytic activity	Pf00578, Pf08534	0.359	1.80246	2
FALSE	High	Master Protein	Q9FHE1	Glutathione S-transferase T3 OS=Arabidopsis thaliana GN=GSTT3 PE=2 SV=1	0	1.73283	1.86441	1	1	1	1	590	67.513	8.19	High		6100000	834124	GSTT3; AT5G41220	5	metabolic process;response to stimulus	cytoplasm;nucleus	catalytic activity;DNA binding;protein binding	Pf02798, Pf13409, Pf13410, Pf13417, Pf13837, Pf14303	0.061	0	1
FALSE	High	Master Protein	Q9M8L6	At1g80480 OS=Arabidopsis thaliana GN=T21F11.27 PE=2 SV=1	0	1.73049	2.25225	1	1	1	1	444	49.457	6.1	High		3100000	844387	PTAC17; AT1G80480	1		chromosome		Pf02492, Pf07683, Pf12846, Pf13401	0.101	2.95805	1
FALSE	High	Master Protein	Q94AA3	AT3g09210/F3L24_8 OS=Arabidopsis thaliana GN=PTAC13 PE=2 SV=1	0	1.72492	5.70571	1	1	1	1	333	37.468	9.57	High		2700000	820077	PTAC13; AT3G09210	3	cell organization and biogenesis;metabolic process;regulation of biological process	chromosome		Pf02357	0.122	2.01706	1
FALSE	High	Master Protein	Q9M9W1	60S ribosomal protein L22-2 OS=Arabidopsis thaliana GN=RPL22B PE=2 SV=1	0	1.70421	9.67742	1	1	1	1	124	14.009	9.55	High		7500000	819722	AT3G05560; AT3G05560	3	metabolic process	cytoplasm;cytosol;membrane;ribosome	RNA binding;structural molecule activity	Pf01776	0.334	2.53629	1
FALSE	High	Master Protein	Q9CA67	Geranylgeranyl diphosphate reductase, chloroplastic OS=Arabidopsis thaliana GN=CHLP PE=1 SV=1	0	1.69681	2.78373	1	2	1	1	467	51.805	8.91	High		11000000	843788	AT1G74470; AT1G74470	1	metabolic process;regulation of biological process	membrane	catalytic activity;protein binding		0.186	0	1
FALSE	High	Master Protein	P42791	60S ribosomal protein L18-2 OS=Arabidopsis thaliana GN=RPL18B PE=1 SV=2	0	1.68719	7.48663	1	1	1	1	187	20.913	10.98	High			819725	RPL18; AT3G05590	3	metabolic process	cytoplasm;Golgi;membrane;ribosome;vacuole	protein binding;RNA binding;structural molecule activity	Pf00828	0.259	2.64581	1
FALSE	High	Master Protein	P56805	30S ribosomal protein S15, chloroplastic OS=Arabidopsis thaliana GN=rps15 PE=3 SV=1	0	1.68661	22.7273	2	2	2	1	88	10.712	10.81	High		11000000	844799	rps15; ATCG01120	Pt	metabolic process	ribosome	structural molecule activity	Pf00312	1.154	5.00407	2
FALSE	High	Master Protein	O04603	50S ribosomal protein L5, chloroplastic OS=Arabidopsis thaliana GN=RPL5 PE=2 SV=1	0	1.60054	8.01527	2	2	2	1	262	28.326	9.99	High		4300000	827947	AT4G01310; AT4G01310	4	cell organization and biogenesis;metabolic process;response to stimulus	membrane;ribosome	RNA binding;structural molecule activity	Pf00281, Pf00673	0.233	1.90896	2
FALSE	High	Master Protein	P25873	50S ribosomal protein L15, chloroplastic OS=Arabidopsis thaliana GN=RPL15 PE=1 SV=2	0	1.57823	5.41516	1	2	1	1	277	29.689	10.77	High		1700000	822189	RPL15; AT3G25920	3	metabolic process;response to stimulus	ribosome	structural molecule activity	Pf00828	0.129	4.466	1
FALSE	High	Master Protein	Q38854	1-deoxy-D-xylulose-5-phosphate synthase, chloroplastic OS=Arabidopsis thaliana GN=DXS PE=1 SV=2	0	1.48254	1.3947	1	1	1	1	717	76.784	7.42	High		1500000	827230	CLA1; AT4G15560	4	cell differentiation;metabolic process;regulation of biological process;response to stimulus		catalytic activity;metal ion binding;protein binding	Pf00456, Pf00676, Pf02779, Pf02780, Pf13292	0.07	2.00458	1
FALSE	High	Master Protein	Q9LI88	Plastid ribosomal protein S21 OS=Arabidopsis thaliana GN=GHS1 PE=3 SV=1	0	1.47018	4.91803	1	1	1	1	183	20.899	9.39	High		1600000	822335	GHS1; AT3G27160	3	metabolic process	ribosome	structural molecule activity	Pf01165	0.468	2.5603	1
FALSE	High	Master Protein	P56802	30S ribosomal protein S11, chloroplastic OS=Arabidopsis thaliana GN=rps11 PE=3 SV=1	0	1.45519	10.8696	1	1	1	1	138	15.014	12.25	High		11000000	844726	rps11; ATCG00750	Pt	metabolic process	ribosome	RNA binding;structural molecule activity	Pf00411	0.334	2.0207	1
FALSE	High	Master Protein	P56761	Photosystem II D2 protein OS=Arabidopsis thaliana GN=psbD PE=1 SV=3	0	1.44575	3.68272	1	1	1	1	353	39.522	5.74	High		3400000	844775	psbD; ATCG00270	Pt	metabolic process;transport	membrane	catalytic activity;metal ion binding	Pf00124	0.233	2.18071	1
FALSE	High	Master Protein	Q9LW57	Probable plastid-lipid-associated protein 6, chloroplastic OS=Arabidopsis thaliana GN=PAP6 PE=1 SV=1	0	1.42182	3.52113	1	1	1	1	284	30.436	6.13	High		4200000	821921	FIB4; AT3G23400	3	cell organization and biogenesis;defense response;response to stimulus	membrane;nucleus	structural molecule activity	Pf04755	0.136	1.77091	1
FALSE	High	Master Protein	Q9C9P4	3-oxoacyl-[acyl-carrier-protein] synthase II, chloroplastic OS=Arabidopsis thaliana GN=KAS2 PE=1 SV=1	0	1.383	1.84843	1	1	1	1	541	57.562	7.87	High		1600000	843835	FAB1; AT1G74960	1	cell growth;development;metabolic process;regulation of biological process;response to stimulus		catalytic activity	Pf00109, Pf02801	0.096	0	1
FALSE	High	Master Protein	O23049	50S ribosomal protein L6, chloroplastic OS=Arabidopsis thaliana GN=RPL6 PE=2 SV=1	0	1.32532	5.38117	1	1	1	1	223	24.69	9.89	High		2900000	839273	emb2394; AT1G05190	1	cell organization and biogenesis;metabolic process;response to stimulus	membrane;ribosome	RNA binding;structural molecule activity	Pf00347	0.136	1.83439	1
FALSE	High	Master Protein	P42794	60S ribosomal protein L11-2 OS=Arabidopsis thaliana GN=RPL11B PE=2 SV=2	0	1.32267	7.69231	1	1	1	1	182	20.848	9.92	High		3600000	825039; 834617; 827607	AT3G58700; AT5G45775; RPL16B; AT3G58700; AT4G18730; AT5G45775	3; 4; 5	cell organization and biogenesis;metabolic process	cytoplasm;cytosol;Golgi;membrane;ribosome;vacuole	RNA binding;structural molecule activity	Pf00281, Pf00673	0.233	2.93038	1
FALSE	High	Master Protein	P49689	40S ribosomal protein S30 OS=Arabidopsis thaliana GN=RPS30A PE=3 SV=3	0	1.29533	16.129	1	1	1	1	62	6.883	12.23	High		10000000	816494; 829060; 835768	AT2G19750; AT4G29390; AT5G56670; AT5G56670; AT4G29390; AT2G19750	2; 4; 5	metabolic process	cytoplasm;ribosome	structural molecule activity	Pf04758	1.154	2.19489	1
FALSE	High	Master Protein	A8MRL0	Histone H3.3 OS=Arabidopsis thaliana GN=At4g40030 PE=4 SV=1	0	1.28534	6.70732	1	1	1	1	164	18.69	11.14	High		8500000	830164	AT4G40030; AT4G40030	4		chromosome;nucleus	DNA binding;protein binding	Pf00125	0.259	1.72517	1
FALSE	High	Master Protein	Q9SR37	Beta-glucosidase 23 OS=Arabidopsis thaliana GN=BGLU23 PE=1 SV=1	0	1.26608	4.00763	1	1	1	1	524	59.683	6.92	High		5000000	820082	PYK10; AT3G09260	3	cell organization and biogenesis;metabolic process;regulation of biological process;response to stimulus	endoplasmic reticulum;membrane;nucleus;organelle lumen;vacuole	catalytic activity;metal ion binding;protein binding	Pf00232	0.093	2.82773	1
FALSE	High	Master Protein	Q9SJE1	Magnesium-chelatase subunit ChlD, chloroplastic OS=Arabidopsis thaliana GN=CHLD PE=1 SV=3	0	1.21098	1.18421	1	1	1	1	760	83.232	5.35	High		4400000	837374	ALB1; AT1G08520	1	metabolic process		catalytic activity;nucleotide binding	Pf00092, Pf01078, Pf07728, Pf13191, Pf13519, Pf13768	0.049	2.37944	1
FALSE	High	Master Protein	Q9FNB0	Magnesium-chelatase subunit ChlH, chloroplastic OS=Arabidopsis thaliana GN=CHLH PE=1 SV=1	0	1.18715	0.796524	1	1	1	1	1381	153.478	6.1	High		3000000	831207	GUN5; AT5G13630	5	metabolic process	membrane;mitochondrion	catalytic activity;nucleotide binding	Pf02514, Pf11965	0.031	1.73528	1
FALSE	High	Master Protein	Q9SI96	Histone H2B.3 OS=Arabidopsis thaliana GN=At2g28720 PE=1 SV=3	0.00873362	1.16915	6.62252	1	1	1	1	151	16.519	9.99	High		3500000	817421	AT2G28720; AT2G28720	2	cell organization and biogenesis	chromosome;nucleus	DNA binding;protein binding	Pf00125	0.259	2.78039	1
FALSE	High	Master Protein	Q9S7I3	Non-specific lipid-transfer protein 2 OS=Arabidopsis thaliana GN=LTP2 PE=3 SV=1	0.00873362	1.15633	8.47458	1	1	1	1	118	11.93	8.97	High		9000000	818435	LTP2; AT2G38530	2	cell death;response to stimulus;transport	endosome;extracellular;Golgi;membrane		Pf00234	0.292	2.5626	1
FALSE	High	Master Protein	P56791	50S ribosomal protein L2, chloroplastic OS=Arabidopsis thaliana GN=rpl2-A PE=3 SV=1	0.00873362	1.15496	6.20438	1	1	1	1	274	29.846	10.84	High		2800000	844718; 1466246	rpl2; ATCG00830; ATCG01310	Pt	metabolic process	ribosome	catalytic activity;RNA binding;structural molecule activity	Pf00181, Pf03947	0.145	2.06578	1
FALSE	High	Master Protein	Q66GP9	NO-associated protein 1, chloroplastic/mitochondrial OS=Arabidopsis thaliana GN=NOA1 PE=1 SV=1	0.00873362	1.09103	1.60428	1	1	1	1	561	61.919	9.07	High		1500000	823899	NOA1; AT3G47450	3	cell differentiation;cell organization and biogenesis;metabolic process;regulation of biological process;response to stimulus;transport	mitochondrion	catalytic activity;nucleotide binding	Pf01926	0.066	0	1
FALSE	High	Master Protein	Q9SZD6	Elongation factor Ts OS=Arabidopsis thaliana GN=F19B15.90 PE=2 SV=1	0.00873362	1.07748	1.15425	1	1	1	1	953	103.718	5.01	High		1500000	829027	emb2726; AT4G29060	4	cell organization and biogenesis;metabolic process;response to stimulus	organelle lumen	protein binding;RNA binding	Pf00575, Pf00627, Pf00889	0.038	1.92259	1
FALSE	High	Master Protein	P49204	40S ribosomal protein S4-2 OS=Arabidopsis thaliana GN=RPS4B PE=2 SV=4	0.00873362	1.0654	4.19847	1	1	1	1	262	29.855	10.17	High		870000	830600	AT5G07090; AT5G07090	5	metabolic process	cytoplasm;cytosol;Golgi;membrane;ribosome	protein binding;RNA binding;structural molecule activity	Pf00900, Pf01479, Pf08071	0.122	0	1
FALSE	High	Master Protein	P04778	Chlorophyll a-b binding protein 1, chloroplastic OS=Arabidopsis thaliana GN=LHCB1.3 PE=1 SV=1	0.00873362	1.04677	2.99625	1	1	1	1	267	28.223	5.66	High		9600000	839871	CAB1; AT1G29930	1	metabolic process;response to stimulus	Golgi;membrane	metal ion binding	Pf00504	0.212	1.84888	1
FALSE	High	Master Protein	Q9C5A9	ATP synthase subunit beta-3, mitochondrial OS=Arabidopsis thaliana GN=At5g08680 PE=2 SV=1	0.00873362	1.04354	2.32558	1	1	1	1	559	59.822	6.49	High			830769	AT5G08680; AT5G08680	5	metabolic process;response to stimulus;transport	cytosol;Golgi;membrane;mitochondrion	catalytic activity;metal ion binding;nucleotide binding;transporter activity	Pf00006, Pf00306, Pf02874	0.075	2.23276	1
FALSE	High	Master Protein	P62090	Photosystem I iron-sulfur center OS=Arabidopsis thaliana GN=psaC PE=3 SV=2	0.00873362	1.03654	16.0494	1	1	1	1	81	9.032	7.08	High		2600000	844750	psaC; ATCG01060	Pt	metabolic process;transport	membrane	catalytic activity;metal ion binding	Pf00037, Pf12838, Pf13183, Pf13187, Pf13237, Pf14697	0.334	2.4937	1
FALSE	High	Master Protein	Q6STH5	Fe-S cluster assembly factor HCF101, chloroplastic OS=Arabidopsis thaliana GN=HCF101 PE=1 SV=1	0.00873362	1.00997	1.50376	1	1	1	1	532	57.728	6.29	High		960000	822033	HCF101; AT3G24430	3	cell organization and biogenesis;metabolic process;regulation of biological process		metal ion binding;nucleotide binding	Pf00142, Pf01656, Pf01883, Pf06155, Pf07015, Pf09140, Pf10609, Pf13614	0.083	0	1
FALSE	High	Master Protein	Q94JQ3	Serine hydroxymethyltransferase 3, chloroplastic OS=Arabidopsis thaliana GN=SHM3 PE=1 SV=2	0.00873362	0.997834	3.21361	1	1	1	1	529	57.946	8.88	High			829387	SHM3; AT4G32520	4	metabolic process	cytoplasm;cytosol	catalytic activity	Pf00464, Pf01212	0.064	0	1
FALSE	High	Master Protein	F4KBJ3	Alpha/beta-hydrolase-like protein OS=Arabidopsis thaliana GN=At5g38520 PE=4 SV=1	0.00873362	0.975104	2.40642	1	1	1	1	374	40.967	7.81	High		27000000	833840	AT5G38520; AT5G38520	5	cell organization and biogenesis;metabolic process;regulation of biological process		catalytic activity	Pf00561, Pf12695, Pf12697	0.155	2.38844	1
FALSE	High	Master Protein	F4IC59	Transaldolase-like protein OS=Arabidopsis thaliana GN=At1g12230 PE=3 SV=1	0.00873362	0.932929	1.87354	1	1	1	1	427	46.498	7.78	High		9100000	837776	AT1G12230; AT1G12230	1	metabolic process		catalytic activity;metal ion binding	Pf00923	0.101	0	1
FALSE	Medium	Master Protein	Q9C5X8	Molybdenum cofactor sulfurase OS=Arabidopsis thaliana GN=ABA3 PE=1 SV=1	0.0127119	0.899974	1.221	1	1	1	1	819	91.745	6.99	High		15000000	838224	ABA3; AT1G16540	1	cell communication;cell death;cell organization and biogenesis;defense response;metabolic process;regulation of biological process;response to stimulus;transport	cytoplasm	catalytic activity;metal ion binding	Pf00266, Pf03473, Pf03476	0.049	1.9388	1
FALSE	Medium	Master Protein	F4K409	Putative TypA-like translation elongation factor SVR3 OS=Arabidopsis thaliana GN=At5g13650 PE=4 SV=1	0.0127119	0.862963	1.62722	1	1	1	1	676	74.367	7.25	High		2000000	831209	AT5G13650; AT5G13650	5	metabolic process;regulation of biological process;response to stimulus	membrane	catalytic activity;nucleotide binding;RNA binding	Pf00009, Pf00679, Pf00735, Pf01926, Pf03144	0.064	0	1
FALSE	Medium	Master Protein	Q9LJR2	Lectin-like protein LEC OS=Arabidopsis thaliana GN=LEC PE=1 SV=1	0.0127119	0.815593	4.05904	1	1	1	1	271	29.731	8.87	High		3800000	820768	AT3G15356; AT3G15356	3	defense response;regulation of biological process;response to stimulus	extracellular;membrane		Pf00139	0.155	2.29981	1
FALSE	Medium	Master Protein	Q4V399	At1g67440 OS=Arabidopsis thaliana GN=emb1688 PE=2 SV=1	0.0127119	0.808829	4.61894	1	1	1	1	433	49.124	6.37	High			843064	emb1688; AT1G67440	1	metabolic process		catalytic activity;nucleotide binding	Pf00005, Pf01926, Pf03193	0.093	0	1
FALSE	Medium	Master Protein	Q9FFC7	Alanine--tRNA ligase, chloroplastic/mitochondrial OS=Arabidopsis thaliana GN=EMB86 PE=1 SV=2	0.0127119	0.798876	0.715746	1	1	1	1	978	107.764	5.59	High			832343	EMB1030; AT5G22800	5	metabolic process	cytoplasm;cytosol;membrane;mitochondrion	catalytic activity;metal ion binding;nucleotide binding;RNA binding	Pf01411, Pf02272, Pf07973	0.035	1.95307	1
FALSE	Medium	Master Protein	Q9LPR6	Tetraspanin-11 OS=Arabidopsis thaliana GN=TET11 PE=2 SV=1	0.0127119	0.794525	2.95203	1	1	1	1	271	29.805	8.32	High			838433	TET11; AT1G18520	1		extracellular;membrane		Pf00335	0.233	0	1
FALSE	Medium	Master Protein	Q494Q1	UDP-glycosyltransferase 76E3 OS=Arabidopsis thaliana GN=UGT76E3 PE=2 SV=1	0.0209205	0.752272	4.9217	1	1	1	1	447	50.161	6.55	High			823823	AT3G46700; AT3G46700	3	metabolic process		catalytic activity	Pf00201	0.129	0	1
FALSE	Medium	Master Protein	Q9CAV7	DNA-binding storekeeper protein-related transcriptional regulator OS=Arabidopsis thaliana GN=T9J14.12 PE=2 SV=1	0.0209205	0.747147	1.97368	1	1	1	1	456	49.676	4.98	High		31000000	819653	AT3G04930; AT3G04930	3	regulation of biological process	nucleus	DNA binding	Pf04504	0.136	1.61988	1
FALSE	Medium	Master Protein	Q9SGT7	At1g56110/T6H22_9 OS=Arabidopsis thaliana GN=T6H22.10 PE=2 SV=1	0.0244898	0.700711	1.53257	1	1	1	1	522	58.636	8.7	High		2500000	842063	NOP56; AT1G56110	1	metabolic process	cytosol;nucleus	RNA binding	Pf01798, Pf08060, Pf08156	0.072	1.92678	1
FALSE	Medium	Master Protein	P25864	50S ribosomal protein L9, chloroplastic OS=Arabidopsis thaliana GN=RPL9 PE=2 SV=1	0.0244898	0.694219	5.07614	1	1	1	1	197	22.12	9.67	High		1600000	823623	RPL9; AT3G44890	3	metabolic process	mitochondrion;ribosome	RNA binding;structural molecule activity	Pf01281, Pf03948	0.212	0	1
FALSE	Medium	Master Protein	Q9SJU4	Probable fructose-bisphosphate aldolase 1, chloroplastic OS=Arabidopsis thaliana GN=FBA1 PE=1 SV=2	0.0244898	0.690157	3.25815	1	1	1	1	399	42.904	6.58	High		1500000	816672	FBA1; AT2G21330	2	cell differentiation;cell organization and biogenesis;metabolic process;regulation of biological process;response to stimulus	extracellular;ribosome	catalytic activity	Pf00274	0.105	2.32828	1
FALSE	Medium	Master Protein	Q8L7S8	DEAD-box ATP-dependent RNA helicase 3, chloroplastic OS=Arabidopsis thaliana GN=RH3 PE=1 SV=2	0.0282258	0.657577	1.06952	1	1	1	1	748	81.107	7.8	High		3900000	832713	emb1138; AT5G26742	5	metabolic process	membrane;nucleus	catalytic activity;DNA binding;metal ion binding;nucleotide binding;RNA binding	Pf00098, Pf00270, Pf00271, Pf04851, Pf08152, Pf14617	0.05	0	1
FALSE	Medium	Master Protein	Q8LEU3	Chlorophyll(ide) b reductase NOL, chloroplastic OS=Arabidopsis thaliana GN=NOL PE=1 SV=1	0.0282258	0.656986	2.29885	1	1	1	1	348	38.125	9.44	High		3600000	830372	NOL; AT5G04900	5	metabolic process	membrane	catalytic activity;protein binding	Pf00106, Pf01370, Pf02719, Pf03807, Pf08659, Pf13561	0.101	2.0458	1

## Sheet: CPNA1-Replicate1
Checked	Protein FDR Confidence	Master	Accession	Description	Exp. q-value	Sum PEP Score	Coverage	# Peptides	# PSMs	# Unique Peptides	# Protein Groups	# AAs	MW [kDa]	calc. pI	Found in Sample: [S3] F3: Sample	Modifications	Area: F3: Sample	Entrez Gene ID	Gene ID	Chromosome	Biological Process	Cellular Component	Molecular Function	Pfam IDs	emPAI	Score Sequest HT	# Peptides Sequest HT
FALSE	High	Master Protein	P21240	Chaperonin 60 subunit beta 1, chloroplastic OS=Arabidopsis thaliana GN=CPN60B1 PE=1 SV=3	0	163.494	52.5	38	119	9	1	600	63.77	6.51	High		45000000	841996	CPN60B; AT1G55490	1	cell death;defense response;metabolic process;response to stimulus	cytoplasm;cytosol;extracellular;Golgi;membrane;ribosome	nucleotide binding;protein binding	Pf00118	17.548	316.911	38
FALSE	High	Master Protein	Q9LJE4	Chaperonin 60 subunit beta 2, chloroplastic OS=Arabidopsis thaliana GN=CPN60B2 PE=1 SV=1	0	155.017	52.1812	36	127	8	1	596	63.302	5.73	High		23000000	820549	AT3G13470; AT3G13470	3	cell organization and biogenesis;metabolic process	cytoplasm;cytosol;Golgi;mitochondrion;nucleus;ribosome	nucleotide binding	Pf00118	15.788	303.821	36
FALSE	High	Master Protein	P21238	Chaperonin 60 subunit alpha 1, chloroplastic OS=Arabidopsis thaliana GN=CPN60A1 PE=1 SV=2	0	82.1543	47.2696	19	72	19	1	586	62.034	5.19	High		270000000	817344	CPN60A; AT2G28000	2	cell organization and biogenesis;metabolic process	cytoplasm;cytosol;extracellular;membrane;mitochondrion;ribosome	nucleotide binding	Pf00118, Pf13723	3.977	183.277	19
FALSE	High	Master Protein	P19366	ATP synthase subunit beta, chloroplastic OS=Arabidopsis thaliana GN=atpB PE=1 SV=2	0	32.4005	25.9036	10	29	10	1	498	53.9	5.5	High		20000000	844757	atpB; ATCG00480	Pt	metabolic process;transport	membrane	catalytic activity;nucleotide binding;transporter activity	Pf00006, Pf00306, Pf02874	1.807	63.7994	10
FALSE	High	Master Protein	P10896	Ribulose bisphosphate carboxylase/oxygenase activase, chloroplastic OS=Arabidopsis thaliana GN=RCA PE=1 SV=2	0	29.8472	26.7932	9	20	9	1	474	51.948	6.15	High		22000000	818558	RCA; AT2G39730	2	cell organization and biogenesis;defense response;metabolic process;regulation of biological process;response to stimulus;transport	extracellular;membrane;nucleus	enzyme regulator activity;nucleotide binding	Pf00004, Pf06309	1.471	35.1133	9
FALSE	High	Master Protein	Q9LPW0	Glyceraldehyde-3-phosphate dehydrogenase GAPA2, chloroplastic OS=Arabidopsis thaliana GN=GAPA2 PE=2 SV=1	0	19.3739	23.8095	8	17	2	1	399	42.82	8.05	High		61000000	837848	GAPA-2; AT1G12900	1	cell organization and biogenesis;metabolic process;regulation of biological process	cytoplasm;cytosol;extracellular;membrane	catalytic activity;nucleotide binding	Pf00044, Pf02800	1.154	30.0619	8
FALSE	High	Master Protein	P25857	Glyceraldehyde-3-phosphate dehydrogenase GAPB, chloroplastic OS=Arabidopsis thaliana GN=GAPB PE=1 SV=2	0	19.2627	25.0559	10	16	7	1	447	47.63	6.8	High		32000000	840895	GAPB; AT1G42970	1	cell organization and biogenesis;defense response;metabolic process;regulation of biological process;response to stimulus	cytosol;extracellular;membrane	catalytic activity;nucleotide binding	Pf00044, Pf02672, Pf02800	1.264	30.237	10
FALSE	High	Master Protein	Q9LD57	Phosphoglycerate kinase 1, chloroplastic OS=Arabidopsis thaliana GN=PGK1 PE=1 SV=1	0	18.3397	19.1268	7	10	7	1	481	50.081	6.24	High		45000000	820461	PGK1; AT3G12780	3	cell organization and biogenesis;cellular homeostasis;defense response;metabolic process;response to stimulus;transport	cytoplasm;cytosol;extracellular;membrane;mitochondrion;nucleus	catalytic activity;nucleotide binding	Pf00162, Pf08282	0.778	19.4427	7
FALSE	High	Master Protein	P25856	Glyceraldehyde-3-phosphate dehydrogenase GAPA1, chloroplastic OS=Arabidopsis thaliana GN=GAPA1 PE=1 SV=3	0	16.8204	23.9899	9	17	3	1	396	42.463	7.75	High		14000000	822277	GAPA; AT3G26650	3	cell organization and biogenesis;defense response;metabolic process;regulation of biological process;response to stimulus	cytosol;extracellular;membrane	catalytic activity;nucleotide binding;protein binding	Pf00044, Pf02800	1.424	29.6125	9
FALSE	High	Master Protein	P56757	ATP synthase subunit alpha, chloroplastic OS=Arabidopsis thaliana GN=atpA PE=1 SV=1	0	15.9858	17.7515	8	22	7	1	507	55.294	5.25	High		20000000	844790	atpA; ATCG00120	Pt	metabolic process;transport	membrane	catalytic activity;nucleotide binding;transporter activity	Pf00006, Pf00306, Pf02874, Pf09378	1.089	27.8619	8
FALSE	High	Master Protein	Q8RWV0	Transketolase-1, chloroplastic OS=Arabidopsis thaliana GN=TKL-1 PE=1 SV=1	0	13.6078	7.82726	5	23	5	1	741	79.918	6.37	High		39000000	825246	AT3G60750; AT3G60750	3	cell growth;cell organization and biogenesis;metabolic process;regulation of biological process;response to stimulus;transport	cytosol;membrane	catalytic activity;metal ion binding	Pf00456, Pf02775, Pf02779, Pf02780	0.315	35.1773	5
FALSE	High	Master Protein	P17745	Elongation factor Tu, chloroplastic OS=Arabidopsis thaliana GN=TUFA PE=1 SV=1	0	8.26057	6.51261	4	6	4	1	476	51.598	6.19	High		5200000	827784	RABE1b; AT4G20360	4	metabolic process	cytosol;extracellular;membrane;mitochondrion;nucleus	catalytic activity;nucleotide binding;protein binding;RNA binding	Pf00009, Pf03143, Pf03144	0.557	5.25505	4
FALSE	High	Master Protein	Q9FVR6	Uncharacterized protein At1g32220, chloroplastic OS=Arabidopsis thaliana GN=At1g32220 PE=2 SV=1	0	7.66267	12.5	3	4	3	1	296	31.959	5.77	High		1200000	840114	AT1G32220; AT1G32220	1	cell communication;metabolic process;response to stimulus	mitochondrion	catalytic activity	Pf01370, Pf13460	0.638	6.16507	3
FALSE	High	Master Protein	O03042	Ribulose bisphosphate carboxylase large chain OS=Arabidopsis thaliana GN=rbcL PE=1 SV=1	0	7.16036	11.0647	6	10	6	1	479	52.922	6.29	High		9100000	844754	rbcL; ATCG00490	Pt	metabolic process		catalytic activity;metal ion binding	Pf00016, Pf02788	0.668	7.13212	6
FALSE	High	Master Protein	P21218	Protochlorophyllide reductase B, chloroplastic OS=Arabidopsis thaliana GN=PORB PE=1 SV=3	0	6.39172	7.4813	2	3	2	1	401	43.332	9.16	High		3100000	828853	PORB; AT4G27440	4	cell differentiation;metabolic process;regulation of biological process;response to stimulus	membrane	catalytic activity;protein binding	Pf00106, Pf08659	0.194	6.0801	2
FALSE	High	Master Protein	P27140	Beta carbonic anhydrase 1, chloroplastic OS=Arabidopsis thaliana GN=BCA1 PE=1 SV=2	0	6.11325	12.6801	4	4	4	1	347	37.426	5.99	High		6100000	821134	CA1; AT3G01500	3	cell organization and biogenesis;defense response;metabolic process;regulation of biological process;response to stimulus;transport	extracellular;membrane	catalytic activity;metal ion binding	Pf00484	0.551	6.65292	4
FALSE	High	Master Protein	P53494	Actin-4 OS=Arabidopsis thaliana GN=ACT4 PE=1 SV=1	0	5.85946	12.9973	3	10	2	1	377	41.752	5.58	High		1000000	836056	ACT4; AT5G59370	5	cell organization and biogenesis;metabolic process	cytoplasm;cytoskeleton;mitochondrion	nucleotide binding;structural molecule activity	Pf00022	0.334	13.2325	3
FALSE	High	Master Protein	Q9C667	Chaperonin 60 subunit beta 4, chloroplastic OS=Arabidopsis thaliana GN=CPN60B4 PE=1 SV=1	0	5.34867	4.74632	3	13	2	1	611	66.755	9.16	High		1000000	839164	AT1G26230; AT1G26230	1	metabolic process;regulation of biological process	cytoplasm	nucleotide binding	Pf00118	0.199	25.4989	3
FALSE	High	Master Protein	Q42522	Glutamate-1-semialdehyde 2,1-aminomutase 2, chloroplastic OS=Arabidopsis thaliana GN=GSA2 PE=2 SV=2	0	5.15962	8.68644	3	6	3	1	472	50.109	7.39	High		4400000	824034	GSA2; AT3G48730	3	cell differentiation;metabolic process;regulation of biological process;transport		catalytic activity;protein binding	Pf00202	0.369	3.79942	3
FALSE	High	Master Protein	P53492	Actin-7 OS=Arabidopsis thaliana GN=ACT7 PE=1 SV=1	0	4.91954	9.01857	2	6	1	1	377	41.709	5.49	High			830841	ACT7; AT5G09810	5	cell differentiation;cell division;cell growth;cell organization and biogenesis;metabolic process;regulation of biological process;response to stimulus	cytoplasm;cytoskeleton;cytosol;membrane;mitochondrion	nucleotide binding;protein binding;structural molecule activity	Pf00022	0.212	12.9484	2
FALSE	High	Master Protein	F4IMB5	ATP synthase subunit alpha OS=Arabidopsis thaliana GN=At2g07698 PE=3 SV=1	0	4.85011	4.1184	3	9	2	1	777	85.879	5.57	High		14000000	815374	AT2G07698; AT2G07698	2	metabolic process;transport	Golgi;membrane;mitochondrion;vacuole	catalytic activity;metal ion binding;nucleotide binding;RNA binding;transporter activity	Pf00006, Pf00306, Pf02874, Pf09378, Pf10325	0.179	16.4958	3
FALSE	High	Master Protein	O49485	D-3-phosphoglycerate dehydrogenase 1, chloroplastic OS=Arabidopsis thaliana GN=PGDH1 PE=1 SV=1	0	4.42995	6.30182	4	5	4	1	603	63.286	6.58	High		5400000	829568	EDA9; AT4G34200	4	development;metabolic process	cytosol;membrane;mitochondrion	catalytic activity;nucleotide binding	Pf00389, Pf00670, Pf01262, Pf01842, Pf02826, Pf05221, Pf13478	0.346	2.03622	4
FALSE	High	Master Protein	Q01908	ATP synthase gamma chain 1, chloroplastic OS=Arabidopsis thaliana GN=ATPC1 PE=1 SV=1	0	4.35958	7.23861	2	2	2	1	373	40.886	8	High		9400000	825797	ATPC1; AT4G04640	4	cell differentiation;cell organization and biogenesis;metabolic process;regulation of biological process;transport	membrane	catalytic activity;enzyme regulator activity;transporter activity	Pf00231	0.233	2.99854	2
FALSE	High	Master Protein	Q9SI75	Elongation factor G, chloroplastic OS=Arabidopsis thaliana GN=CPEFG PE=1 SV=1	0	3.91533	2.68199	2	3	2	1	783	86.003	5.6	High		1200000	842573	SCO1; AT1G62750	1	cell organization and biogenesis;metabolic process;regulation of biological process	extracellular;mitochondrion	catalytic activity;nucleotide binding;RNA binding	Pf00009, Pf00679, Pf01926, Pf03144, Pf03764, Pf14492	0.099	5.53904	2
FALSE	High	Master Protein	F4JFV6	Peroxisomal (S)-2-hydroxy-acid oxidase GLO2 OS=Arabidopsis thaliana GN=At3g14415 PE=4 SV=1	0	3.89265	6.43432	2	2	2	1	373	40.908	8.76	High	Acetyl [N-Term]	860000	820664	AT3G14415; AT3G14415	3	defense response;metabolic process;response to stimulus	extracellular;nucleus;vacuole	catalytic activity;nucleotide binding	Pf00478, Pf01070, Pf01645, Pf03060	0.202	2.5099	2
FALSE	High	Master Protein	Q9SA52	Chloroplast stem-loop binding protein of 41 kDa b, chloroplastic OS=Arabidopsis thaliana GN=CSP41B PE=1 SV=1	0	3.81987	3.7037	1	1	1	1	378	42.593	8.16	High		4400000	837455	CRB; AT1G09340	1	cell communication;cell differentiation;cell organization and biogenesis;defense response;metabolic process;regulation of biological process;response to stimulus;transport	cytoplasm;extracellular;Golgi;membrane;ribosome;vacuole	catalytic activity;protein binding;RNA binding	Pf01370, Pf04321, Pf13460, Pf13950	0.105	2.56443	1
FALSE	High	Master Protein	Q9SXJ7	Chaperone protein ClpC2, chloroplastic OS=Arabidopsis thaliana GN=CLPC2 PE=1 SV=1	0	3.19551	3.78151	3	4	3	1	952	105.674	6.42	High		1000000	824048	HSP93-III; AT3G48870	3	cell organization and biogenesis;metabolic process;transport	membrane;mitochondrion	catalytic activity;nucleotide binding;protein binding	Pf00004, Pf02151, Pf02861, Pf07724, Pf07728, Pf10431, Pf13177, Pf13191, Pf13401	0.131	2.11996	3
FALSE	High	Master Protein	P0DH99	Elongation factor 1-alpha 1 OS=Arabidopsis thaliana GN=A1 PE=1 SV=1	0	2.88265	4.45434	2	3	2	1	449	49.471	9.11	High		22000000	837309; 836161; 837307; 837308	AT1G07940; AT5G60390; AT1G07920; AT1G07930; AT1G07930; AT1G07940; AT1G07920; AT5G60390	1; 5	metabolic process;response to stimulus	cytoplasm;cytosol;Golgi;membrane;mitochondrion;nucleus;vacuole	catalytic activity;nucleotide binding;protein binding;RNA binding	Pf00009, Pf03143, Pf03144	0.172	7.28669	2
FALSE	High	Master Protein	Q9STF2	Protein plastid transcriptionally active 16, chloroplastic OS=Arabidopsis thaliana GN=PTAC16 PE=1 SV=1	0	2.86502	5.88235	2	2	2	1	510	54.325	8.91	High		6200000	823831	PTAC16; AT3G46780	3	cell organization and biogenesis;metabolic process;response to stimulus	chromosome;membrane	protein binding	Pf05368, Pf13460	0.166	2.08307	2
FALSE	High	Master Protein	O48741	Protochlorophyllide reductase C, chloroplastic OS=Arabidopsis thaliana GN=PORC PE=1 SV=1	0	2.52129	2.99252	1	2	1	1	401	43.856	9.11	High		5500000	839009	POR C; AT1G03630	1	cell differentiation;cell organization and biogenesis;metabolic process;regulation of biological process;response to stimulus	membrane	catalytic activity	Pf00106, Pf08659	0.086	4.2019	1
FALSE	High	Master Protein	Q9SZ30	Imidazole glycerol phosphate synthase hisHF, chloroplastic OS=Arabidopsis thaliana GN=HISN4 PE=2 SV=1	0	2.50808	1.52027	1	1	1	1	592	64.153	6.76	High			828797	AT-HF; AT4G26900	4	metabolic process	cytoplasm	catalytic activity	Pf00117, Pf00977, Pf01174, Pf07685	0.056	1.86777	1
FALSE	High	Master Protein	Q9S7D8	ATP sulfurylase 4, chloroplastic OS=Arabidopsis thaliana GN=APS4 PE=2 SV=1	0	2.508	2.1322	1	2	1	1	469	52.093	8.87	High		2400000	834400	APS4; AT5G43780	5	cell organization and biogenesis;metabolic process;regulation of biological process;transport	mitochondrion	catalytic activity;nucleotide binding	Pf01747, Pf14306	0.155	3.64233	1
FALSE	High	Master Protein	Q94C74	Serine hydroxymethyltransferase 2, mitochondrial OS=Arabidopsis thaliana GN=SHM2 PE=2 SV=2	0	2.22878	1.74081	1	4	1	1	517	57.305	8.75	High			832736	SHM2; AT5G26780	5	metabolic process;response to stimulus	cytosol;mitochondrion	catalytic activity;metal ion binding	Pf00155, Pf00464, Pf01212	0.07	3.93935	1
FALSE	High	Master Protein	Q9C5A9	ATP synthase subunit beta-3, mitochondrial OS=Arabidopsis thaliana GN=At5g08680 PE=2 SV=1	0	1.95546	2.32558	1	1	1	1	559	59.822	6.49	High		1500000	830769	AT5G08680; AT5G08680	5	metabolic process;response to stimulus;transport	cytosol;Golgi;membrane;mitochondrion	catalytic activity;metal ion binding;nucleotide binding;transporter activity	Pf00006, Pf00306, Pf02874	0.075	2.69801	1
FALSE	High	Master Protein	Q9M236	Putative uncharacterized protein At3g43540 OS=Arabidopsis thaliana GN=T18D12_110 PE=2 SV=1	0	1.93662	5.89812	2	2	2	1	373	40.953	6.92	High		3000000	823446	AT3G43540; AT3G43540	3		extracellular		Pf07082, Pf12695	0.334	1.87518	2
FALSE	High	Master Protein	Q944B0	Peptidyl-prolyl cis-trans isomerase FKBP16-1, chloroplastic OS=Arabidopsis thaliana GN=FKBP16-1 PE=2 SV=1	0	1.85949	4.83092	1	4	1	1	207	22.679	7.5	High			828762	AT4G26555; AT4G26555	4	cell organization and biogenesis;metabolic process	membrane	catalytic activity	Pf00254	0.212	1.68532	1
FALSE	High	Master Protein	O49675	Probable carotenoid cleavage dioxygenase 4, chloroplastic OS=Arabidopsis thaliana GN=CCD4 PE=1 SV=1	0	1.70377	1.68067	1	1	1	1	595	65.56	6.92	High		2400000	827655	NCED4; AT4G19170	4	metabolic process		catalytic activity;metal ion binding;protein binding	Pf03055	0.061	0	1
FALSE	High	Master Protein	F4KHF4	Beta-ketoacyl-[acyl carrier protein] synthase I OS=Arabidopsis thaliana GN=KAS I PE=3 SV=1	0	1.59227	2.45399	1	1	1	1	489	52.061	8.21	High			834671	KAS I; AT5G46290	5	cell organization and biogenesis;metabolic process;response to stimulus	membrane	catalytic activity	Pf00109, Pf02801	0.096	1.77322	1
FALSE	High	Master Protein	Q9FLN4	50S ribosomal protein L27, chloroplastic OS=Arabidopsis thaliana GN=RPL27 PE=2 SV=1	0	1.5318	5.55556	1	1	1	1	198	21.723	9.95	High		2400000	834097	RPL27; AT5G40950	5	metabolic process;response to stimulus	ribosome	RNA binding;structural molecule activity	Pf01016	0.212	0	1
FALSE	High	Master Protein	P56804	30S ribosomal protein S14, chloroplastic OS=Arabidopsis thaliana GN=rps14 PE=2 SV=2	0	1.31596	13	1	1	1	1	100	11.778	11.22	High		860000				metabolic process	ribosome	RNA binding;structural molecule activity	Pf00253	0.468	0	1
FALSE	High	Master Protein	P25858	Glyceraldehyde-3-phosphate dehydrogenase GAPC1, cytosolic OS=Arabidopsis thaliana GN=GAPC1 PE=1 SV=2	0	1.201	4.43787	1	1	1	1	338	36.891	7.12	High		16000000	819567	GAPC1; AT3G04120	3	cell organization and biogenesis;metabolic process;response to stimulus;transport	cytoplasm;cytosol;extracellular;Golgi;membrane;mitochondrion;nucleus	catalytic activity;DNA binding;metal ion binding;nucleotide binding	Pf00044, Pf02800	0.11	2.72089	1
FALSE	High	Master Protein	Q9LZS3	1,4-alpha-glucan-branching enzyme 2-2, chloroplastic/amyloplastic OS=Arabidopsis thaliana GN=SBE2.2 PE=2 SV=1	0	1.18542	1.36646	1	1	1	1	805	92.532	5.86	High		1500000	831769	SBE2.2; AT5G03650	5	cellular homeostasis;metabolic process;regulation of biological process;response to stimulus		catalytic activity	Pf00128, Pf02806, Pf02922, Pf14701	0.054	2.10714	1
FALSE	High	Master Protein	Q9S9N1	Heat shock 70 kDa protein 5 OS=Arabidopsis thaliana GN=HSP70-5 PE=2 SV=1	0	1.17836	2.01238	1	1	1	1	646	70.87	5.41	High		2200000	838174	Hsp70b; AT1G16030	1	cell organization and biogenesis;metabolic process;response to stimulus	cytoplasm;cytosol;membrane	nucleotide binding	Pf00012, Pf06723	0.066	2.11469	1
FALSE	High	Master Protein	Q9C7M2	Putative uncharacterized protein F14C21.55 OS=Arabidopsis thaliana GN=F14C21.55 PE=1 SV=1	0	1.13083	1.29564	1	2	1	1	849	94.805	7.03	High			841947	AT1G55040; AT1G55040	1		extracellular;mitochondrion;nucleus	metal ion binding	Pf00641	0.043	0	1
FALSE	High	Master Protein	Q9FNE4	PWWP domain-containing protein OS=Arabidopsis thaliana GN=At5g40340 PE=4 SV=1	0	1.10358	0.992063	1	1	1	1	1008	114.17	5.07	High			834032	AT5G40340; AT5G40340	5		nucleus		Pf00855, Pf12204	0.039	1.70337	1
FALSE	High	Master Protein	P56765	Acetyl-coenzyme A carboxylase carboxyl transferase subunit beta, chloroplastic OS=Arabidopsis thaliana GN=accD PE=1 SV=2	0	1.07186	2.86885	1	1	1	1	488	55.6	6.24	High		1700000				metabolic process	membrane	catalytic activity;metal ion binding;nucleotide binding	Pf01039	0.08	0	1
FALSE	High	Master Protein	P56802	30S ribosomal protein S11, chloroplastic OS=Arabidopsis thaliana GN=rps11 PE=3 SV=1	0	1.0317	10.8696	1	1	1	1	138	15.014	12.25	High		1000000	844726	rps11; ATCG00750	Pt	metabolic process	ribosome	RNA binding;structural molecule activity	Pf00411	0.334	1.61545	1
FALSE	High	Master Protein	Q9LER7	50S ribosomal protein 5, chloroplastic OS=Arabidopsis thaliana GN=PSRP5 PE=1 SV=1	0	1.02581	6.75676	1	1	1	1	148	16.351	10.86	High			824858	PSRP5; AT3G56910	3	cell organization and biogenesis;metabolic process	membrane;ribosome			0.389	0	1
FALSE	High	Master Protein	Q94K97	Putative 30S ribosomal protein OS=Arabidopsis thaliana GN=At5g24490 PE=1 SV=1	0	0.944622	3.24675	1	1	1	1	308	34.835	6.76	High		16000000	832520	AT5G24490; AT5G24490	5	metabolic process	ribosome	structural molecule activity	Pf02482	0.145	0	1
FALSE	High	Master Protein	Q7XYY2	Mediator of RNA polymerase II transcription subunit 25 OS=Arabidopsis thaliana GN=MED25 PE=1 SV=1	0	0.915781	1.07656	1	1	1	1	836	89.509	8.25	High		1300000	839141	PFT1; AT1G25540	1	defense response;metabolic process;regulation of biological process;response to stimulus	nucleus	DNA binding;protein binding	Pf08430, Pf11265	0.105	0	1
FALSE	High	Master Protein	Q9M2N5	Zinc finger BED domain-containing protein DAYSLEEPER OS=Arabidopsis thaliana GN=HAT PE=1 SV=1	0	0.915424	2.01149	1	1	1	1	696	78.764	5.35	High		2700000	3769417	AT3G42170; AT3G42170	3	metabolic process;regulation of biological process	cytosol;nucleus	DNA binding;metal ion binding;protein binding	Pf02892, Pf05699, Pf14372	0.066	0	1
FALSE	High	Master Protein	Q9C525	Beta-glucosidase 21 OS=Arabidopsis thaliana GN=BGLU21 PE=1 SV=1	0	0.855115	1.52672	1	1	1	1	524	59.626	7.02	High		3800000	842944	BGLU21; AT1G66270	1	cell communication;metabolic process;response to stimulus	endoplasmic reticulum;extracellular;membrane;organelle lumen;vacuole	catalytic activity	Pf00232	0.083	0	1
FALSE	High	Master Protein	F4I3R1	Peptidase M1 family protein OS=Arabidopsis thaliana GN=At1g63770 PE=4 SV=1	0	0.849244	0.88845	1	1	1	1	1013	113.882	6.79	High			842681	AT1G63770; AT1G63770	1	metabolic process;response to stimulus	cytosol;extracellular;membrane;vacuole	catalytic activity;metal ion binding	Pf01433, Pf11940, Pf13485	0.038	0	1
FALSE	High	Master Protein	F4IDR3	BMS1 domain-containing protein OS=Arabidopsis thaliana GN=At1g06720 PE=4 SV=1	0	0.847712	0.523104	1	1	1	1	1147	131.104	7.85	High			837182	AT1G06720; AT1G06720	1	transport	nucleus	catalytic activity	Pf04950, Pf08142	0.036	0	1
FALSE	High	Master Protein	F4JEL4	Translational initiation factor 4A-1 OS=Arabidopsis thaliana GN=EIF4A1 PE=1 SV=1	0	0.84436	3.37349	1	1	1	1	415	46.92	6.35	High		720000	820605	EIF4A1; AT3G13920	3	metabolic process;regulation of biological process;response to stimulus	cytoplasm;cytosol;extracellular;Golgi;membrane;nucleus	catalytic activity;nucleotide binding;protein binding;RNA binding	Pf00270, Pf00271	0.096	1.66603	1
FALSE	High	Master Protein	B3H5S2	Ribulose bisphosphate carboxylase small chain OS=Arabidopsis thaliana GN=At5g38410 PE=3 SV=1	0	0.835647	4.30108	1	1	1	1	186	20.827	8.29	High			833828	AT5G38410; AT5G38410	5	metabolic process;response to stimulus	extracellular;membrane;ribosome	catalytic activity	Pf00101, Pf12338	0.166	0	1
FALSE	High	Master Protein	Q9SAJ6	Glyceraldehyde-3-phosphate dehydrogenase GAPCP1, chloroplastic OS=Arabidopsis thaliana GN=GAPCP1 PE=1 SV=1	0	0.811072	1.89573	1	1	1	1	422	44.803	8.63	High			844291	GAPCP-1; AT1G79530	1	development;metabolic process;response to stimulus	membrane	catalytic activity;metal ion binding;nucleotide binding	Pf00044, Pf01113, Pf02800, Pf02826	0.083	0	1
FALSE	High	Master Protein	Q9SNB1	UDP-glycosyltransferase 76E11 OS=Arabidopsis thaliana GN=UGT76E11 PE=2 SV=1	0	0.783834	9.7561	1	1	1	1	451	50.532	6.25	High		38000	823820	UGT76E11; AT3G46670	3	metabolic process	nucleus	catalytic activity	Pf00201	0.116	0	1
FALSE	High	Master Protein	Q9SI96	Histone H2B.3 OS=Arabidopsis thaliana GN=At2g28720 PE=1 SV=3	0	0.774174	4.63576	1	1	1	1	151	16.519	9.99	High		1100000	817421	AT2G28720; AT2G28720	2	cell organization and biogenesis	chromosome;nucleus	DNA binding;protein binding	Pf00125	0.259	0	1
FALSE	High	Master Protein	F4HUI0	CAAX amino terminal protease family protein OS=Arabidopsis thaliana GN=At1g14270 PE=4 SV=1	0	0.771087	1.983	1	1	1	1	353	38.528	7.99	High			837988	AT1G14270; AT1G14270	1	cell organization and biogenesis;metabolic process	membrane	catalytic activity	Pf02517	0.11	0	1
FALSE	Medium	Master Protein	P56799	30S ribosomal protein S4, chloroplastic OS=Arabidopsis thaliana GN=rps4 PE=3 SV=1	0.0218978	0.743763	3.9801	1	1	1	1	201	23.226	10.33	High		290000	844765	rps4; ATCG00380	Pt	metabolic process	ribosome	RNA binding;structural molecule activity	Pf00163, Pf01479	0.212	0	1

## Sheet: CPNA1-Replicate2
Checked	Protein FDR Confidence	Master	Accession	Description	Exp. q-value	Sum PEP Score	Coverage	# Peptides	# PSMs	# Unique Peptides	# Protein Groups	# AAs	MW [kDa]	calc. pI	Found in Sample: [S5] F5: Sample	Modifications	Area: F5: Sample	Entrez Gene ID	Gene ID	Chromosome	Biological Process	Cellular Component	Molecular Function	Pfam IDs	emPAI	Score Sequest HT	# Peptides Sequest HT
FALSE	High	Master Protein	P21238	Chaperonin 60 subunit alpha 1, chloroplastic OS=Arabidopsis thaliana GN=CPN60A1 PE=1 SV=2	0	96.2964	46.4164	30	50	30	1	586	62.034	5.19	High		950000000	817344	CPN60A; AT2G28000	2	cell organization and biogenesis;metabolic process	cytoplasm;cytosol;extracellular;membrane;mitochondrion;ribosome	nucleotide binding	Pf00118, Pf13723	16.475	163.214	30
FALSE	High	Master Protein	P21240	Chaperonin 60 subunit beta 1, chloroplastic OS=Arabidopsis thaliana GN=CPN60B1 PE=1 SV=3	0	64.9361	42.3333	24	34	6	1	600	63.77	6.51	High		120000000	841996	CPN60B; AT1G55490	1	cell death;defense response;metabolic process;response to stimulus	cytoplasm;cytosol;extracellular;Golgi;membrane;ribosome	nucleotide binding;protein binding	Pf00118	5.032	111.002	24
FALSE	High	Master Protein	Q9LJE4	Chaperonin 60 subunit beta 2, chloroplastic OS=Arabidopsis thaliana GN=CPN60B2 PE=1 SV=1	0	49.3859	37.2483	21	28	3	1	596	63.302	5.73	High		7500000	820549	AT3G13470; AT3G13470	3	cell organization and biogenesis;metabolic process	cytoplasm;cytosol;Golgi;mitochondrion;nucleus;ribosome	nucleotide binding	Pf00118	3.467	89.63	21
FALSE	High	Master Protein	P25857	Glyceraldehyde-3-phosphate dehydrogenase GAPB, chloroplastic OS=Arabidopsis thaliana GN=GAPB PE=1 SV=2	0	48.7076	34.4519	13	25	10	1	447	47.63	6.8	High		170000000	840895	GAPB; AT1G42970	1	cell organization and biogenesis;defense response;metabolic process;regulation of biological process;response to stimulus	cytosol;extracellular;membrane	catalytic activity;nucleotide binding	Pf00044, Pf02672, Pf02800	3.758	72.7383	13
FALSE	High	Master Protein	Q9LPW0	Glyceraldehyde-3-phosphate dehydrogenase GAPA2, chloroplastic OS=Arabidopsis thaliana GN=GAPA2 PE=2 SV=1	0	44.5085	33.584	14	21	3	1	399	42.82	8.05	High		50000000	837848	GAPA-2; AT1G12900	1	cell organization and biogenesis;metabolic process;regulation of biological process	cytoplasm;cytosol;extracellular;membrane	catalytic activity;nucleotide binding	Pf00044, Pf02800	5.813	66.7621	14
FALSE	High	Master Protein	Q8RWV0	Transketolase-1, chloroplastic OS=Arabidopsis thaliana GN=TKL-1 PE=1 SV=1	0	42.173	28.475	18	24	18	1	741	79.918	6.37	High		140000000	825246	AT3G60750; AT3G60750	3	cell growth;cell organization and biogenesis;metabolic process;regulation of biological process;response to stimulus;transport	cytosol;membrane	catalytic activity;metal ion binding	Pf00456, Pf02775, Pf02779, Pf02780	2.34	70.712	18
FALSE	High	Master Protein	P25856	Glyceraldehyde-3-phosphate dehydrogenase GAPA1, chloroplastic OS=Arabidopsis thaliana GN=GAPA1 PE=1 SV=3	0	38.4058	36.3636	14	20	3	1	396	42.463	7.75	High		57000000	822277	GAPA; AT3G26650	3	cell organization and biogenesis;defense response;metabolic process;regulation of biological process;response to stimulus	cytosol;extracellular;membrane	catalytic activity;nucleotide binding;protein binding	Pf00044, Pf02800	4.38	58.6463	14
FALSE	High	Master Protein	P10896	Ribulose bisphosphate carboxylase/oxygenase activase, chloroplastic OS=Arabidopsis thaliana GN=RCA PE=1 SV=2	0	22.527	32.7004	13	14	13	1	474	51.948	6.15	High		58000000	818558	RCA; AT2G39730	2	cell organization and biogenesis;defense response;metabolic process;regulation of biological process;response to stimulus;transport	extracellular;membrane;nucleus	enzyme regulator activity;nucleotide binding	Pf00004, Pf06309	2.162	35.0396	13
FALSE	High	Master Protein	O03042	Ribulose bisphosphate carboxylase large chain OS=Arabidopsis thaliana GN=rbcL PE=1 SV=1	0	20.7937	22.547	8	11	8	1	479	52.922	6.29	High		35000000	844754	rbcL; ATCG00490	Pt	metabolic process		catalytic activity;metal ion binding	Pf00016, Pf02788	1.555	37.7753	8
FALSE	High	Master Protein	Q9LD57	Phosphoglycerate kinase 1, chloroplastic OS=Arabidopsis thaliana GN=PGK1 PE=1 SV=1	0	16.8599	16.2162	7	9	7	1	481	50.081	6.24	High		31000000	820461	PGK1; AT3G12780	3	cell organization and biogenesis;cellular homeostasis;defense response;metabolic process;response to stimulus;transport	cytoplasm;cytosol;extracellular;membrane;mitochondrion;nucleus	catalytic activity;nucleotide binding	Pf00162, Pf08282	0.911	25.6197	7
FALSE	High	Master Protein	Q9SA52	Chloroplast stem-loop binding protein of 41 kDa b, chloroplastic OS=Arabidopsis thaliana GN=CSP41B PE=1 SV=1	0	15.6382	24.8677	8	9	8	1	378	42.593	8.16	High		23000000	837455	CRB; AT1G09340	1	cell communication;cell differentiation;cell organization and biogenesis;defense response;metabolic process;regulation of biological process;response to stimulus;transport	cytoplasm;extracellular;Golgi;membrane;ribosome;vacuole	catalytic activity;protein binding;RNA binding	Pf01370, Pf04321, Pf13460, Pf13950	1.462	21.9571	8
FALSE	High	Master Protein	P27140	Beta carbonic anhydrase 1, chloroplastic OS=Arabidopsis thaliana GN=BCA1 PE=1 SV=2	0	12.981	19.5965	5	6	5	1	347	37.426	5.99	High		23000000	821134	CA1; AT3G01500	3	cell organization and biogenesis;defense response;metabolic process;regulation of biological process;response to stimulus;transport	extracellular;membrane	catalytic activity;metal ion binding	Pf00484	0.931	16.3228	5
FALSE	High	Master Protein	Q9LR75	Coproporphyrinogen-III oxidase 1, chloroplastic OS=Arabidopsis thaliana GN=CPX1 PE=2 SV=1	0	11.2594	21.5026	6	6	6	1	386	43.769	6.7	High		15000000	839489	LIN2; AT1G03475	1	cell differentiation;metabolic process;regulation of biological process;response to stimulus	extracellular	catalytic activity;protein binding	Pf01218	0.638	17.2222	6
FALSE	High	Master Protein	P42799	Glutamate-1-semialdehyde 2,1-aminomutase 1, chloroplastic OS=Arabidopsis thaliana GN=GSA1 PE=2 SV=1	0	11.2426	17.5105	6	7	1	1	474	50.337	6.87	High		12000000	836476	GSA1; AT5G63570	5	cell differentiation;metabolic process;regulation of biological process;response to stimulus	extracellular	catalytic activity;protein binding	Pf00202	1.015	19.1225	6
FALSE	High	Master Protein	P56757	ATP synthase subunit alpha, chloroplastic OS=Arabidopsis thaliana GN=atpA PE=1 SV=1	0	11.078	12.0316	5	5	5	1	507	55.294	5.25	High		26000000	844790	atpA; ATCG00120	Pt	metabolic process;transport	membrane	catalytic activity;nucleotide binding;transporter activity	Pf00006, Pf00306, Pf02874, Pf09378	0.585	14.5674	5
FALSE	High	Master Protein	Q42522	Glutamate-1-semialdehyde 2,1-aminomutase 2, chloroplastic OS=Arabidopsis thaliana GN=GSA2 PE=2 SV=2	0	10.8253	17.5847	6	7	1	1	472	50.109	7.39	High		19000000	824034	GSA2; AT3G48730	3	cell differentiation;metabolic process;regulation of biological process;transport		catalytic activity;protein binding	Pf00202	1.081	19.1482	6
FALSE	High	Master Protein	Q96291	2-Cys peroxiredoxin BAS1, chloroplastic OS=Arabidopsis thaliana GN=BAS1 PE=1 SV=2	0	10.765	28.5714	5	5	4	1	266	29.074	7.44	High		10000000	820335	AT3G11630; AT3G11630	3	cell organization and biogenesis;defense response;metabolic process;regulation of biological process;response to stimulus;transport	cytosol;extracellular	antioxidant activity;catalytic activity;protein binding	Pf00578, Pf08534, Pf10417	0.896	12.9274	5
FALSE	High	Master Protein	Q9ASV6	30S ribosomal protein S20, chloroplastic OS=Arabidopsis thaliana GN=RPS20 PE=2 SV=1	0	9.22173	17.3267	6	7	6	1	202	21.813	10.13	High		31000000	820750	AT3G15190; AT3G15190	3	metabolic process	membrane;ribosome	RNA binding;structural molecule activity	Pf01649	3.642	14.0962	6
FALSE	High	Master Protein	P0DH99	Elongation factor 1-alpha 1 OS=Arabidopsis thaliana GN=A1 PE=1 SV=1	0	9.10379	7.7951	4	7	4	1	449	49.471	9.11	High		34000000	837309; 836161; 837307; 837308	AT1G07940; AT5G60390; AT1G07920; AT1G07930; AT1G07930; AT1G07940; AT1G07920; AT5G60390	1; 5	metabolic process;response to stimulus	cytoplasm;cytosol;Golgi;membrane;mitochondrion;nucleus;vacuole	catalytic activity;nucleotide binding;protein binding;RNA binding	Pf00009, Pf03143, Pf03144	0.61	22.3782	4
FALSE	High	Master Protein	P25858	Glyceraldehyde-3-phosphate dehydrogenase GAPC1, cytosolic OS=Arabidopsis thaliana GN=GAPC1 PE=1 SV=2	0	8.96683	18.0473	5	5	5	1	338	36.891	7.12	High		11000000	819567	GAPC1; AT3G04120	3	cell organization and biogenesis;metabolic process;response to stimulus;transport	cytoplasm;cytosol;extracellular;Golgi;membrane;mitochondrion;nucleus	catalytic activity;DNA binding;metal ion binding;nucleotide binding	Pf00044, Pf02800	0.688	13.7843	5
FALSE	High	Master Protein	P59259	Histone H4 OS=Arabidopsis thaliana GN=At1g07660 PE=1 SV=2	0	8.67302	37.8641	3	5	3	1	103	11.402	11.47	High		16000000	837297; 836090; 817423; 836119; 837279; 823736; 823777; 824540	AT1G07820; AT5G59690; HIS4; AT5G59970; AT1G07660; AT3G45930; AT3G46320; AT3G53730; AT1G07820; AT1G07660; AT2G28740; AT5G59690; AT3G45930; AT5G59970; AT3G46320; AT3G53730	1; 5; 2; 3	cell organization and biogenesis;response to stimulus	chromosome;cytosol;Golgi;membrane;nucleus;vacuole	DNA binding;protein binding	Pf00125, Pf15630	3.642	15.3129	3
FALSE	High	Master Protein	Q9LER7	50S ribosomal protein 5, chloroplastic OS=Arabidopsis thaliana GN=PSRP5 PE=1 SV=1	0	8.56724	22.973	2	3	2	1	148	16.351	10.86	High		7100000	824858	PSRP5; AT3G56910	3	cell organization and biogenesis;metabolic process	membrane;ribosome			1.683	8.59682	2
FALSE	High	Master Protein	P56793	50S ribosomal protein L16, chloroplastic OS=Arabidopsis thaliana GN=rpl16 PE=3 SV=1	0	8.51184	42.2222	4	5	4	1	135	15.284	11.62	High		19000000	844722	rpl16; ATCG00790	Pt	metabolic process	ribosome	RNA binding;structural molecule activity	Pf00252	4.179	11.9939	4
FALSE	High	Master Protein	P46286	60S ribosomal protein L8-1 OS=Arabidopsis thaliana GN=RPL8A PE=1 SV=2	0	8.17267	16.2791	3	4	3	1	258	27.842	10.9	High		4000000	816314	EMB2296; AT2G18020	2	metabolic process	cytoplasm;cytosol;Golgi;membrane;ribosome;vacuole	protein binding;RNA binding;structural molecule activity	Pf00181, Pf03947	0.668	11.6898	3
FALSE	High	Master Protein	P17745	Elongation factor Tu, chloroplastic OS=Arabidopsis thaliana GN=TUFA PE=1 SV=1	0	8.02089	9.03361	4	5	4	1	476	51.598	6.19	High		12000000	827784	RABE1b; AT4G20360	4	metabolic process	cytosol;extracellular;membrane;mitochondrion;nucleus	catalytic activity;nucleotide binding;protein binding;RNA binding	Pf00009, Pf03143, Pf03144	0.557	14.1194	4
FALSE	High	Master Protein	Q43127	Glutamine synthetase, chloroplastic/mitochondrial OS=Arabidopsis thaliana GN=GLN2 PE=1 SV=1	0	7.71629	12.3256	4	5	4	1	430	47.381	6.87	High		12000000	833535	GS2; AT5G35630	5	cell organization and biogenesis;metabolic process;regulation of biological process;response to stimulus;transport	extracellular;membrane;mitochondrion;ribosome	catalytic activity;nucleotide binding	Pf00120, Pf03951	0.73	13.0195	4
FALSE	High	Master Protein	Q9SI75	Elongation factor G, chloroplastic OS=Arabidopsis thaliana GN=CPEFG PE=1 SV=1	0	7.25314	8.04598	6	6	6	1	783	86.003	5.6	High		7400000	842573	SCO1; AT1G62750	1	cell organization and biogenesis;metabolic process;regulation of biological process	extracellular;mitochondrion	catalytic activity;nucleotide binding;RNA binding	Pf00009, Pf00679, Pf01926, Pf03144, Pf03764, Pf14492	0.326	11.5045	6
FALSE	High	Master Protein	Q949U7	Peroxiredoxin-2E, chloroplastic OS=Arabidopsis thaliana GN=PRXIIE PE=1 SV=2	0	7.00302	20.5128	5	5	5	1	234	24.669	9.03	High		19000000	824462	AT3G52960; AT3G52960	3	defense response;metabolic process;response to stimulus		antioxidant activity;catalytic activity	Pf00578, Pf08534	1.154	12.0998	5
FALSE	High	Master Protein	Q9SR37	Beta-glucosidase 23 OS=Arabidopsis thaliana GN=BGLU23 PE=1 SV=1	0	6.65048	15.458	5	5	5	1	524	59.683	6.92	High		5200000	820082	PYK10; AT3G09260	3	cell organization and biogenesis;metabolic process;regulation of biological process;response to stimulus	endoplasmic reticulum;membrane;nucleus;organelle lumen;vacuole	catalytic activity;metal ion binding;protein binding	Pf00232	0.557	7.99786	5
FALSE	High	Master Protein	Q56XV8	Chaperonin 60 subunit alpha 2, chloroplastic OS=Arabidopsis thaliana GN=CPN60A2 PE=2 SV=1	0	6.57736	7.82609	4	4	4	1	575	61.155	7.84	High		16000000	832000	EMB3007; AT5G18820	5	metabolic process;response to stimulus	cytoplasm	nucleotide binding	Pf00118	0.359	10.8116	4
FALSE	High	Master Protein	Q9FHQ6	Polyubiquitin 9 OS=Arabidopsis thaliana GN=UBQ9 PE=3 SV=1	0	6.44099	12.4224	2	6	2	1	322	36.234	6.2	High		50000000	833742	UBQ9; AT5G37640	5	metabolic process;response to stimulus	cytoplasm;Golgi;membrane;nucleus	protein binding	Pf00240, Pf11976, Pf13881, Pf14560	0.407	17.4191	2
FALSE	High	Master Protein	Q9LIB2	Alpha-glucan phosphorylase 1 OS=Arabidopsis thaliana GN=PHS1 PE=2 SV=1	0	6.28599	5.19751	4	4	4	1	962	108.517	5.47	High		1600000	822590	AT3G29320; AT3G29320	3	defense response;metabolic process;response to stimulus	cytoplasm;cytosol	catalytic activity	Pf00343	0.172	8.38916	4
FALSE	High	Master Protein	P53494	Actin-4 OS=Arabidopsis thaliana GN=ACT4 PE=1 SV=1	0	6.1367	12.9973	4	5	1	1	377	41.752	5.58	High		40000000	836056	ACT4; AT5G59370	5	cell organization and biogenesis;metabolic process	cytoplasm;cytoskeleton;mitochondrion	nucleotide binding;structural molecule activity	Pf00022	0.468	13.3665	4
FALSE	High	Master Protein	P53496	Actin-11 OS=Arabidopsis thaliana GN=ACT11 PE=1 SV=1	0	5.99306	14.0584	4	4	1	1	377	41.648	5.39	High		3800000	820385	ACT11; AT3G12110	3	cell organization and biogenesis;metabolic process	cytoplasm;cytoskeleton;membrane;mitochondrion	nucleotide binding;structural molecule activity	Pf00022	0.492	11.1113	4
FALSE	High	Master Protein	Q9FI56	Chaperone protein ClpC1, chloroplastic OS=Arabidopsis thaliana GN=CLPC1 PE=1 SV=1	0	5.78809	6.99677	5	5	5	1	929	103.388	6.77	High		5500000	835165	CLPC1; AT5G50920	5	cell organization and biogenesis;metabolic process;regulation of biological process;response to stimulus;transport	cytosol;membrane;mitochondrion	catalytic activity;nucleotide binding;protein binding;RNA binding	Pf00004, Pf00910, Pf02151, Pf02861, Pf06309, Pf07724, Pf07728, Pf10431, Pf13177, Pf13191, Pf13401	0.22	7.04856	5
FALSE	High	Master Protein	P19366	ATP synthase subunit beta, chloroplastic OS=Arabidopsis thaliana GN=atpB PE=1 SV=2	0	5.49038	8.43373	3	3	3	1	498	53.9	5.5	High		25000000	844757	atpB; ATCG00480	Pt	metabolic process;transport	membrane	catalytic activity;nucleotide binding;transporter activity	Pf00006, Pf00306, Pf02874	0.269	7.1871	3
FALSE	High	Master Protein	Q9C912	60S ribosomal protein L35a-3 OS=Arabidopsis thaliana GN=RPL35AC PE=3 SV=1	0	5.37913	10.7143	1	2	1	1	112	12.908	10.68	High		14000000	843767	AT1G74270; AT1G74270	1	metabolic process	cytoplasm;cytosol;ribosome	RNA binding;structural molecule activity	Pf01247	0.931	7.75066	1
FALSE	High	Master Protein	P21218	Protochlorophyllide reductase B, chloroplastic OS=Arabidopsis thaliana GN=PORB PE=1 SV=3	0	5.36167	7.73067	3	4	2	1	401	43.332	9.16	High		14000000	828853	PORB; AT4G27440	4	cell differentiation;metabolic process;regulation of biological process;response to stimulus	membrane	catalytic activity;protein binding	Pf00106, Pf08659	0.425	7.87693	3
FALSE	High	Master Protein	Q94K97	Putative 30S ribosomal protein OS=Arabidopsis thaliana GN=At5g24490 PE=1 SV=1	0	5.27401	8.11688	2	3	2	1	308	34.835	6.76	High		45000000	832520	AT5G24490; AT5G24490	5	metabolic process	ribosome	structural molecule activity	Pf02482	0.501	8.50167	2
FALSE	High	Master Protein	Q9SCY0	Phosphoglucomutase, chloroplastic OS=Arabidopsis thaliana GN=PGMP PE=1 SV=2	0	5.10744	8.50722	4	4	4	1	623	67.946	5.74	High		3800000	835257	PGM; AT5G51820	5	cell organization and biogenesis;cellular homeostasis;defense response;metabolic process;regulation of biological process;response to stimulus	cytosol;extracellular;mitochondrion	catalytic activity;metal ion binding	Pf00408, Pf02878, Pf02879, Pf02880	0.283	9.11658	4
FALSE	High	Master Protein	Q9C9C5	60S ribosomal protein L6-3 OS=Arabidopsis thaliana GN=RPL6C PE=2 SV=1	0	5.06062	10.3004	2	2	2	1	233	26.091	10.17	High		12000000	843744	AT1G74050; AT1G74050	1	cell organization and biogenesis;metabolic process	cytoplasm;cytosol;membrane;ribosome	RNA binding;structural molecule activity	Pf01159, Pf03868	0.274	7.33411	2
FALSE	High	Master Protein	Q9LD43	Acetyl-coenzyme A carboxylase carboxyl transferase subunit alpha, chloroplastic OS=Arabidopsis thaliana GN=CAC3 PE=1 SV=1	0	4.37117	4.81144	3	3	3	1	769	85.253	5.82	High		5400000	818382	CAC3; AT2G38040	2	metabolic process	membrane	catalytic activity;nucleotide binding	Pf01039, Pf03255, Pf09731, Pf13654	0.158	7.0678	3
FALSE	High	Master Protein	P16127	Magnesium-chelatase subunit ChlI-1, chloroplastic OS=Arabidopsis thaliana GN=CHLI1 PE=1 SV=1	0	4.13746	10.3774	3	3	3	1	424	46.241	6.47	High		2200000	827580	CHLI1; AT4G18480	4	metabolic process;response to stimulus		catalytic activity;nucleotide binding		0.318	6.70806	3
FALSE	High	Master Protein	Q9FLN4	50S ribosomal protein L27, chloroplastic OS=Arabidopsis thaliana GN=RPL27 PE=2 SV=1	0	3.65438	13.1313	2	2	2	1	198	21.723	9.95	High		31000000	834097	RPL27; AT5G40950	5	metabolic process;response to stimulus	ribosome	RNA binding;structural molecule activity	Pf01016	0.468	3.55247	2
FALSE	High	Master Protein	Q9SIF2	Heat shock protein 90-5, chloroplastic OS=Arabidopsis thaliana GN=HSP90-5 PE=1 SV=1	0	3.62909	3.20513	2	2	2	1	780	88.608	5.01	High		3100000	814930	CR88; AT2G04030	2	cell organization and biogenesis;metabolic process;response to stimulus;transport	cytosol;membrane;mitochondrion	nucleotide binding;protein binding	Pf00183	0.091	5.48258	2
FALSE	High	Master Protein	P22954	Probable mediator of RNA polymerase II transcription subunit 37c OS=Arabidopsis thaliana GN=MED37D PE=1 SV=2	0	3.5972	5.66616	3	3	2	1	653	71.342	5.12	High		17000000	831856	AT5G02490; AT5G02490	5	cell organization and biogenesis;defense response;metabolic process;regulation of biological process;response to stimulus	cytoplasm;cytosol;Golgi;membrane;nucleus	nucleotide binding;protein binding	Pf00012, Pf06723	0.205	7.19998	3
FALSE	High	Master Protein	P36210	50S ribosomal protein L12-1, chloroplastic OS=Arabidopsis thaliana GN=RPL12A PE=2 SV=1	0	3.50529	7.32984	1	1	1	1	191	20.063	5.64	High		9800000	822403	RPL12-A; AT3G27830	3	metabolic process	membrane;ribosome	RNA binding;structural molecule activity	Pf00542	0.212	4.04974	1
FALSE	High	Master Protein	P56797	30S ribosomal protein S2, chloroplastic OS=Arabidopsis thaliana GN=rps2 PE=3 SV=1	0	3.1917	8.47458	3	3	3	1	236	26.887	9.66	High		5200000	844786	rps2; ATCG00160	Pt	metabolic process	ribosome	structural molecule activity	Pf00318	0.54	7.2192	3
FALSE	High	Master Protein	Q9SZJ5	Serine hydroxymethyltransferase 1, mitochondrial OS=Arabidopsis thaliana GN=SHM1 PE=1 SV=1	0	3.10169	3.86847	2	2	2	1	517	57.364	8.13	High		5200000	829949	SHM1; AT4G37930	4	cell death;defense response;metabolic process;response to stimulus	cytoplasm;cytosol;extracellular;membrane;mitochondrion;nucleus;organelle lumen;ribosome	catalytic activity;protein binding;RNA binding	Pf00155, Pf00464	0.145	4.94699	2
FALSE	High	Master Protein	Q9LYA9	Chloroplast stem-loop binding protein of 41 kDa a, chloroplastic OS=Arabidopsis thaliana GN=CSP41A PE=1 SV=1	0	3.09139	4.92611	2	2	2	1	406	43.903	8.43	High		3100000	825489	CSP41A; AT3G63140	3	cell differentiation;cell organization and biogenesis;metabolic process;regulation of biological process;response to stimulus	extracellular;ribosome	catalytic activity;protein binding;RNA binding	Pf01370, Pf07992, Pf13439, Pf13460	0.186	4.78885	2
FALSE	High	Master Protein	Q9C5R8	2-Cys peroxiredoxin BAS1-like, chloroplastic OS=Arabidopsis thaliana GN=At5g06290 PE=2 SV=3	0	3.06844	9.52381	2	2	1	1	273	29.761	5.74	High		4000000	830517	2-Cys Prx B; AT5G06290	5	cell organization and biogenesis;defense response;metabolic process;regulation of biological process;response to stimulus;transport	extracellular;mitochondrion	antioxidant activity;catalytic activity	Pf00578, Pf08534, Pf10417, Pf13905	0.292	5.06817	2
FALSE	High	Master Protein	Q9M1R2	Proline--tRNA ligase, cytoplasmic OS=Arabidopsis thaliana GN=At3g62120 PE=2 SV=1	0	3.00607	6.60377	3	3	3	1	530	60.717	6.4	High		2500000	825385	AT3G62120; AT3G62120	3	metabolic process	cytoplasm;cytosol;membrane	catalytic activity;nucleotide binding;RNA binding	Pf00587, Pf03129, Pf09180	0.225	4.23916	3
FALSE	High	Master Protein	Q9S9N1	Heat shock 70 kDa protein 5 OS=Arabidopsis thaliana GN=HSP70-5 PE=2 SV=1	0	2.70599	4.64396	2	2	1	1	646	70.87	5.41	High		2600000	838174	Hsp70b; AT1G16030	1	cell organization and biogenesis;metabolic process;response to stimulus	cytoplasm;cytosol;membrane	nucleotide binding	Pf00012, Pf06723	0.136	4.26101	2
FALSE	High	Master Protein	P56804	30S ribosomal protein S14, chloroplastic OS=Arabidopsis thaliana GN=rps14 PE=2 SV=2	0	2.55752	14	1	1	1	1	100	11.778	11.22	High		8500000				metabolic process	ribosome	RNA binding;structural molecule activity	Pf00253	0.468	3.95177	1
FALSE	High	Master Protein	P56795	50S ribosomal protein L22, chloroplastic OS=Arabidopsis thaliana GN=rpl22 PE=3 SV=1	0	2.45563	14.375	2	2	2	1	160	18.575	9.67	High		2100000	844721	rpl22; ATCG00810	Pt	metabolic process	ribosome	RNA binding;structural molecule activity	Pf00237	0.585	4.3156	2
FALSE	High	Master Protein	Q94A94	Diaminopimelate decarboxylase 2, chloroplastic OS=Arabidopsis thaliana GN=LYSA2 PE=1 SV=1	0	2.3615	4.29448	2	2	2	1	489	54.13	6.67	High		1700000	831061	AT5G11880; AT5G11880	5	metabolic process	cytosol	catalytic activity	Pf00278, Pf01168, Pf02784	0.155	1.83029	2
FALSE	High	Master Protein	O48741	Protochlorophyllide reductase C, chloroplastic OS=Arabidopsis thaliana GN=PORC PE=1 SV=1	0	2.31655	4.73815	2	2	1	1	401	43.856	9.11	High		19000000	839009	POR C; AT1G03630	1	cell differentiation;cell organization and biogenesis;metabolic process;regulation of biological process;response to stimulus	membrane	catalytic activity	Pf00106, Pf08659	0.179	2.65028	2
FALSE	High	Master Protein	P56765	Acetyl-coenzyme A carboxylase carboxyl transferase subunit beta, chloroplastic OS=Arabidopsis thaliana GN=accD PE=1 SV=2	0	2.18939	4.09836	2	2	2	1	488	55.6	6.24	High		2200000				metabolic process	membrane	catalytic activity;metal ion binding;nucleotide binding	Pf01039	0.166	3.60163	2
FALSE	High	Master Protein	F4IAG5	ATP-dependent Clp protease proteolytic subunit OS=Arabidopsis thaliana GN=CLPP6 PE=3 SV=1	0	2.18279	9.34256	2	2	2	1	289	31.293	9.28	High		1400000	837719	CLPP6; AT1G11750	1	cell organization and biogenesis;metabolic process;regulation of biological process		catalytic activity	Pf00574	0.311	1.94162	2
FALSE	High	Master Protein	Q9LJR2	Lectin-like protein LEC OS=Arabidopsis thaliana GN=LEC PE=1 SV=1	0	2.03375	9.5941	2	2	2	1	271	29.731	8.87	High		4200000	820768	AT3G15356; AT3G15356	3	defense response;regulation of biological process;response to stimulus	extracellular;membrane		Pf00139	0.334	4.3008	2
FALSE	High	Master Protein	O22795	50S ribosomal protein L28, chloroplastic OS=Arabidopsis thaliana GN=RPL28 PE=2 SV=2	0	2.00134	7.69231	2	2	2	1	143	16.023	11.18	High		4200000	817910	AT2G33450; AT2G33450	2	metabolic process	membrane;ribosome	RNA binding;structural molecule activity	Pf00830	0.468	2.47804	2
FALSE	High	Master Protein	O04314	PYK10-binding protein 1 OS=Arabidopsis thaliana GN=PBP1 PE=1 SV=1	0	1.98088	4.69799	1	1	1	1	298	32.138	5.77	High		8400000	820890	PBP1; AT3G16420	3	metabolic process;regulation of biological process	cytoplasm;cytosol;extracellular;nucleus	enzyme regulator activity;metal ion binding;protein binding	Pf01419	0.155	3.21363	1
FALSE	High	Master Protein	Q96318	12S seed storage protein CRC OS=Arabidopsis thaliana GN=CRC PE=1 SV=1	0	1.96337	3.43511	1	1	1	1	524	58.199	6.99	High			828970	CRU3; AT4G28520	4	cell division;metabolic process;regulation of biological process;response to stimulus	vacuole		Pf00190	0.083	2.24945	1
FALSE	High	Master Protein	P56799	30S ribosomal protein S4, chloroplastic OS=Arabidopsis thaliana GN=rps4 PE=3 SV=1	0	1.95094	11.4428	2	2	2	1	201	23.226	10.33	High		4900000	844765	rps4; ATCG00380	Pt	metabolic process	ribosome	RNA binding;structural molecule activity	Pf00163, Pf01479	0.468	4.11983	2
FALSE	High	Master Protein	Q9M9W1	60S ribosomal protein L22-2 OS=Arabidopsis thaliana GN=RPL22B PE=2 SV=1	0	1.94157	9.67742	1	1	1	1	124	14.009	9.55	High		6500000	819722	AT3G05560; AT3G05560	3	metabolic process	cytoplasm;cytosol;membrane;ribosome	RNA binding;structural molecule activity	Pf01776	0.334	2.84103	1
FALSE	High	Master Protein	Q9C9P4	3-oxoacyl-[acyl-carrier-protein] synthase II, chloroplastic OS=Arabidopsis thaliana GN=KAS2 PE=1 SV=1	0	1.92427	5.73013	2	2	2	1	541	57.562	7.87	High		1300000	843835	FAB1; AT1G74960	1	cell growth;development;metabolic process;regulation of biological process;response to stimulus		catalytic activity	Pf00109, Pf02801	0.202	4.31098	2
FALSE	High	Master Protein	P56791	50S ribosomal protein L2, chloroplastic OS=Arabidopsis thaliana GN=rpl2-A PE=3 SV=1	0	1.91713	9.12409	2	2	2	1	274	29.846	10.84	High		1300000	844718; 1466246	rpl2; ATCG00830; ATCG01310	Pt	metabolic process	ribosome	catalytic activity;RNA binding;structural molecule activity	Pf00181, Pf03947	0.311	1.81187	2
FALSE	High	Master Protein	Q9M385	50S ribosomal protein L17, chloroplastic OS=Arabidopsis thaliana GN=RPL17 PE=2 SV=1	0	1.76177	8.05687	2	2	2	1	211	23.467	11.39	High		5100000	824588	AT3G54210; AT3G54210	3	metabolic process	ribosome	RNA binding;structural molecule activity	Pf01196	0.359	0	2
FALSE	High	Master Protein	P31414	Pyrophosphate-energized vacuolar membrane proton pump 1 OS=Arabidopsis thaliana GN=AVP1 PE=1 SV=1	0	1.75597	2.07792	1	1	1	1	770	80.768	5.26	High		860000	838138	AVP1; AT1G15690	1	metabolic process;response to stimulus;transport	cytosol;endosome;Golgi;membrane;mitochondrion;vacuole	catalytic activity;metal ion binding;transporter activity	Pf03030	0.077	2.47725	1
FALSE	High	Master Protein	F4JYE0	Biotin carboxylase subunit CAC2 OS=Arabidopsis thaliana GN=CAC2 PE=4 SV=1	0	1.74545	2.16216	1	1	1	1	555	60.732	7.66	High		3800000	833497	CAC2; AT5G35360	5	cell growth;cell organization and biogenesis;metabolic process;response to stimulus	cytosol	catalytic activity;metal ion binding;nucleotide binding	Pf00289, Pf01071, Pf02222, Pf02785, Pf02786, Pf07478, Pf08442, Pf08443, Pf13535, Pf13549, Pf15632	0.059	2.39975	1
FALSE	High	Master Protein	P56807	30S ribosomal protein S18, chloroplastic OS=Arabidopsis thaliana GN=rps18 PE=3 SV=1	0	1.65033	11.8812	1	1	1	1	101	12.053	12.16	High		3500000	844736	rps18; ATCG00650	Pt	metabolic process	ribosome	RNA binding;structural molecule activity	Pf01084	0.468	3.05107	1
FALSE	High	Master Protein	Q9FYR6	Proline--tRNA ligase, chloroplastic/mitochondrial OS=Arabidopsis thaliana GN=OVA6 PE=2 SV=1	0	1.64824	3.8674	2	2	2	1	543	60.709	7.02	High		880000	835328	OVA6; AT5G52520	5	cell organization and biogenesis;development;metabolic process;regulation of biological process	cytoplasm;mitochondrion	catalytic activity;nucleotide binding;RNA binding	Pf00587, Pf03129, Pf09180	0.141	0	2
FALSE	High	Master Protein	Q9M3D2	60S ribosomal protein L35-3 OS=Arabidopsis thaliana GN=RPL35C PE=2 SV=1	0	1.64054	9.7561	1	1	1	1	123	14.168	10.92	High		4000000	824683	AT3G55170; AT3G55170	3	metabolic process	cytoplasm;ribosome	RNA binding;structural molecule activity	Pf00831	0.389	2.73112	1
FALSE	High	Master Protein	Q94AM1	Organellar oligopeptidase A, chloroplastic/mitochondrial OS=Arabidopsis thaliana GN=OOP PE=1 SV=1	0	1.62071	2.02276	2	2	2	1	791	88.701	6.28	High		1300000	836688	AT5G65620; AT5G65620	5	metabolic process	cytosol;mitochondrion;organelle lumen	catalytic activity;metal ion binding	Pf01432	0.108	1.97432	2
FALSE	High	Master Protein	Q1H537	Divinyl chlorophyllide a 8-vinyl-reductase, chloroplastic OS=Arabidopsis thaliana GN=DVR PE=1 SV=1	0	1.61547	3.11751	1	1	1	1	417	45.864	7.56	High		1200000	831984	PCB2; AT5G18660	5	cell differentiation;metabolic process;regulation of biological process	membrane;mitochondrion	catalytic activity;nucleotide binding	Pf00106, Pf01073, Pf01118, Pf01370, Pf05368, Pf07993, Pf13460	0.105	2.60523	1
FALSE	High	Master Protein	F4K0E8	4-hydroxy-3-methylbut-2-en-1-yl diphosphate synthase (ferredoxin), chloroplastic OS=Arabidopsis thaliana GN=ISPG PE=1 SV=1	0	1.57911	2.5641	2	2	2	1	741	82.204	6.43	High		3900000	836181	HDS; AT5G60600	5	cell organization and biogenesis;defense response;metabolic process;regulation of biological process;response to stimulus;transport	nucleus	catalytic activity;metal ion binding	Pf04551	0.101	3.91279	2
FALSE	High	Master Protein	O65282	20 kDa chaperonin, chloroplastic OS=Arabidopsis thaliana GN=CPN21 PE=1 SV=2	0	1.5688	4.74308	1	1	1	1	253	26.785	8.88	High		680000	832195	CPN20; AT5G20720	5	cell organization and biogenesis;metabolic process;regulation of biological process;response to stimulus	cytoplasm;cytosol;extracellular;membrane;mitochondrion;organelle lumen	metal ion binding;nucleotide binding;protein binding	Pf00166	0.145	2.01736	1
FALSE	High	Master Protein	Q8LEU3	Chlorophyll(ide) b reductase NOL, chloroplastic OS=Arabidopsis thaliana GN=NOL PE=1 SV=1	0	1.53805	5.45977	1	1	1	1	348	38.125	9.44	High		3500000	830372	NOL; AT5G04900	5	metabolic process	membrane	catalytic activity;protein binding	Pf00106, Pf01370, Pf02719, Pf03807, Pf08659, Pf13561	0.101	2.35758	1
FALSE	High	Master Protein	Q9LEY9	H/ACA ribonucleoprotein complex subunit 2-like protein OS=Arabidopsis thaliana GN=At5g08180 PE=1 SV=1	0	1.53491	6.41026	1	1	1	1	156	16.937	9.39	High		11000000	830714	AT5G08180; AT5G08180	5	cell organization and biogenesis;metabolic process;regulation of biological process	nucleus	RNA binding	Pf01248	0.334	2.67411	1
FALSE	High	Master Protein	Q9FVR6	Uncharacterized protein At1g32220, chloroplastic OS=Arabidopsis thaliana GN=At1g32220 PE=2 SV=1	0	1.49716	4.72973	1	1	1	1	296	31.959	5.77	High		1000000	840114	AT1G32220; AT1G32220	1	cell communication;metabolic process;response to stimulus	mitochondrion	catalytic activity	Pf01370, Pf13460	0.179	2.65542	1
FALSE	High	Master Protein	P93014	30S ribosomal protein S5, chloroplastic OS=Arabidopsis thaliana GN=rps5 PE=2 SV=1	0	1.46916	3.9604	1	1	1	1	303	32.625	8.97	High		5800000	817947	AT2G33800; AT2G33800	2	defense response;metabolic process;response to stimulus;transport	membrane;nucleus;ribosome	RNA binding;structural molecule activity	Pf00333, Pf03719	0.122	2.17872	1
FALSE	High	Master Protein	F4KDR2	60S ribosomal protein L35-4 OS=Arabidopsis thaliana GN=At5g02610 PE=3 SV=1	0	1.36876	8.21918	1	1	1	1	146	17.011	10.56	High		1500000	831853	AT5G02610; AT5G02610	5	metabolic process	cytoplasm;Golgi;membrane;ribosome	structural molecule activity	Pf00831	0.292	2.26945	1
FALSE	High	Master Protein	Q9FZ47	ACT domain-containing protein ACR11 OS=Arabidopsis thaliana GN=ACR11 PE=1 SV=1	0	1.36663	3.44828	1	1	1	1	290	31.275	5.14	High		1400000	838259	AT1G16880; AT1G16880	1	cellular homeostasis;defense response;metabolic process;response to stimulus;transport	membrane			0.166	2.37036	1
FALSE	High	Master Protein	P49689	40S ribosomal protein S30 OS=Arabidopsis thaliana GN=RPS30A PE=3 SV=3	0	1.35754	16.129	1	1	1	1	62	6.883	12.23	High		6500000	816494; 829060; 835768	AT2G19750; AT4G29390; AT5G56670; AT5G56670; AT4G29390; AT2G19750	2; 4; 5	metabolic process	cytoplasm;ribosome	structural molecule activity	Pf04758	1.154	2.0486	1
FALSE	High	Master Protein	F4JV51	ENTH/VHS/GAT family protein OS=Arabidopsis thaliana GN=At4g32760 PE=4 SV=1	0	1.32883	2.21893	1	1	1	1	676	73.047	5.14	High		1200000	829412	AT4G32760; AT4G32760	4	cell growth;cell organization and biogenesis;metabolic process;transport	cytosol;membrane	transporter activity	Pf00790, Pf03127, Pf09770	0.122	2.21675	1
FALSE	High	Master Protein	F4KHF4	Beta-ketoacyl-[acyl carrier protein] synthase I OS=Arabidopsis thaliana GN=KAS I PE=3 SV=1	0	1.31903	2.86299	1	1	1	1	489	52.061	8.21	High		4300000	834671	KAS I; AT5G46290	5	cell organization and biogenesis;metabolic process;response to stimulus	membrane	catalytic activity	Pf00109, Pf02801	0.096	2.17416	1
FALSE	High	Master Protein	P56761	Photosystem II D2 protein OS=Arabidopsis thaliana GN=psbD PE=1 SV=3	0	1.31051	3.68272	1	1	1	1	353	39.522	5.74	High		2000000	844775	psbD; ATCG00270	Pt	metabolic process;transport	membrane	catalytic activity;metal ion binding	Pf00124	0.233	0	1
FALSE	High	Master Protein	F4JBC9	Peroxiredoxin Q OS=Arabidopsis thaliana GN=ATPRX Q PE=4 SV=1	0	1.26456	7.8341	1	1	1	1	217	23.791	9.51	High		2500000	822203	ATPRX Q; AT3G26060	3	metabolic process;response to stimulus	membrane	antioxidant activity;catalytic activity;protein binding	Pf00255, Pf00578, Pf08534, Pf13905	0.179	2.24124	1
FALSE	High	Master Protein	Q9C942	Caffeoylshikimate esterase OS=Arabidopsis thaliana GN=CSE PE=1 SV=1	0	1.25057	3.01205	1	1	1	1	332	36.951	6.55	High		1100000	841709	LysoPL2; AT1G52760	1	metabolic process;response to stimulus	membrane	catalytic activity	Pf00561, Pf12146, Pf12695, Pf12697	0.155	1.60444	1
FALSE	High	Master Protein	A8MRL0	Histone H3.3 OS=Arabidopsis thaliana GN=At4g40030 PE=4 SV=1	0	1.22643	5.4878	1	1	1	1	164	18.69	11.14	High		30000000	830164	AT4G40030; AT4G40030	4		chromosome;nucleus	DNA binding;protein binding	Pf00125	0.259	3.39745	1
FALSE	High	Master Protein	P42791	60S ribosomal protein L18-2 OS=Arabidopsis thaliana GN=RPL18B PE=1 SV=2	0	1.21574	5.88235	1	1	1	1	187	20.913	10.98	High		5400000	819725	RPL18; AT3G05590	3	metabolic process	cytoplasm;Golgi;membrane;ribosome;vacuole	protein binding;RNA binding;structural molecule activity	Pf00828	0.259	1.87375	1
FALSE	High	Master Protein	Q9LI88	Plastid ribosomal protein S21 OS=Arabidopsis thaliana GN=GHS1 PE=3 SV=1	0	1.16444	4.37158	1	1	1	1	183	20.899	9.39	High		2600000	822335	GHS1; AT3G27160	3	metabolic process	ribosome	structural molecule activity	Pf01165	0.468	2.09021	1
FALSE	High	Master Protein	O04603	50S ribosomal protein L5, chloroplastic OS=Arabidopsis thaliana GN=RPL5 PE=2 SV=1	0	1.15478	3.05344	1	1	1	1	262	28.326	9.99	High		1700000	827947	AT4G01310; AT4G01310	4	cell organization and biogenesis;metabolic process;response to stimulus	membrane;ribosome	RNA binding;structural molecule activity	Pf00281, Pf00673	0.11	1.74556	1
FALSE	High	Master Protein	O49485	D-3-phosphoglycerate dehydrogenase 1, chloroplastic OS=Arabidopsis thaliana GN=PGDH1 PE=1 SV=1	0	1.14673	1.49254	1	1	1	1	603	63.286	6.58	High		2800000	829568	EDA9; AT4G34200	4	development;metabolic process	cytosol;membrane;mitochondrion	catalytic activity;nucleotide binding	Pf00389, Pf00670, Pf01262, Pf01842, Pf02826, Pf05221, Pf13478	0.077	1.64661	1
FALSE	High	Master Protein	Q93VI3	60S ribosomal protein L17-1 OS=Arabidopsis thaliana GN=RPL17A PE=2 SV=1	0	1.13811	5.68182	1	1	1	1	176	19.885	10.11	High			839630	AT1G27400; AT1G27400	1	cell organization and biogenesis;metabolic process	cytosol;Golgi;membrane;ribosome;vacuole	RNA binding;structural molecule activity	Pf00237	0.259	1.74779	1
FALSE	High	Master Protein	Q9SKX4	50S ribosomal protein L3-1, chloroplastic OS=Arabidopsis thaliana GN=RPL3A PE=2 SV=1	0	1.12465	4.79705	1	1	1	1	271	29.345	10.43	High		16000000	818905	AT2G43030; AT2G43030	2	cell organization and biogenesis;metabolic process;transport	membrane;ribosome	RNA binding;structural molecule activity	Pf00297	0.129	2.47201	1
FALSE	High	Master Protein	F4JPD8	Nucleoside diphosphate kinase OS=Arabidopsis thaliana GN=At4g23895 PE=3 SV=1	0	1.11357	2.56959	1	1	1	1	467	51.967	6.24	High		2600000	2745723	AT4G23895; AT4G23895	4	metabolic process	nucleus	catalytic activity;nucleotide binding	Pf00169, Pf00334	0.077	0	1
FALSE	High	Master Protein	P49227	60S ribosomal protein L5-2 OS=Arabidopsis thaliana GN=RPL5B PE=2 SV=3	0	1.10408	2.99003	1	1	1	1	301	34.416	9.17	High		5500000	833970	RPL5B; AT5G39740	5	cell organization and biogenesis;cell proliferation;metabolic process;response to stimulus	cytoplasm;cytosol;Golgi;membrane;ribosome;vacuole	RNA binding;structural molecule activity	Pf00861, Pf14204	0.129	2.17173	1
FALSE	High	Master Protein	Q9SJU4	Probable fructose-bisphosphate aldolase 1, chloroplastic OS=Arabidopsis thaliana GN=FBA1 PE=1 SV=2	0	1.08826	3.25815	1	1	1	1	399	42.904	6.58	High		860000	816672	FBA1; AT2G21330	2	cell differentiation;cell organization and biogenesis;metabolic process;regulation of biological process;response to stimulus	extracellular;ribosome	catalytic activity	Pf00274	0.105	0	1
FALSE	High	Master Protein	P56792	50S ribosomal protein L14, chloroplastic OS=Arabidopsis thaliana GN=rpl14 PE=3 SV=1	0	1.07469	13.1148	1	1	1	1	122	13.573	9.29	High		1700000	844723	rpl14; ATCG00780	Pt	metabolic process	ribosome	RNA binding;structural molecule activity	Pf00238	0.259	2.07732	1
FALSE	High	Master Protein	P56798	30S ribosomal protein S3, chloroplastic OS=Arabidopsis thaliana GN=rps3 PE=3 SV=1	0	1.07119	4.12844	1	1	1	1	218	25.173	9.48	High		7400000	844719	rps3; ATCG00800	Pt	metabolic process	ribosome	RNA binding;structural molecule activity	Pf00189	0.155	1.89602	1
FALSE	High	Master Protein	Q94AR8	3-isopropylmalate dehydratase large subunit OS=Arabidopsis thaliana GN=IIL1 PE=1 SV=1	0	1.03442	2.1611	1	1	1	1	509	54.979	7.84	High		3500000	826975	IIL1; AT4G13430	4	metabolic process;response to stimulus		catalytic activity;metal ion binding	Pf00330	0.086	2.32483	1
FALSE	High	Master Protein	Q9SN86	Malate dehydrogenase, chloroplastic OS=Arabidopsis thaliana GN=At3g47520 PE=1 SV=1	0	1.02683	2.97767	1	1	1	1	403	42.379	8.51	High		960000	823906	MDH; AT3G47520	3	metabolic process;response to stimulus	extracellular;membrane;mitochondrion	catalytic activity	Pf00056, Pf01073, Pf02866	0.089	0	1
FALSE	High	Master Protein	P49204	40S ribosomal protein S4-2 OS=Arabidopsis thaliana GN=RPS4B PE=2 SV=4	0	1.01991	4.19847	1	1	1	1	262	29.855	10.17	High		1500000	830600	AT5G07090; AT5G07090	5	metabolic process	cytoplasm;cytosol;Golgi;membrane;ribosome	protein binding;RNA binding;structural molecule activity	Pf00900, Pf01479, Pf08071	0.122	0	1
FALSE	High	Master Protein	Q9S7I3	Non-specific lipid-transfer protein 2 OS=Arabidopsis thaliana GN=LTP2 PE=3 SV=1	0	1.0143	8.47458	1	1	1	1	118	11.93	8.97	High			818435	LTP2; AT2G38530	2	cell death;response to stimulus;transport	endosome;extracellular;Golgi;membrane		Pf00234	0.292	2.36107	1
FALSE	High	Master Protein	Q94JQ3	Serine hydroxymethyltransferase 3, chloroplastic OS=Arabidopsis thaliana GN=SHM3 PE=1 SV=2	0	1.01122	1.51229	1	1	1	1	529	57.946	8.88	High		3500000	829387	SHM3; AT4G32520	4	metabolic process	cytoplasm;cytosol	catalytic activity	Pf00464, Pf01212	0.064	1.7285	1
FALSE	High	Master Protein	Q9SYQ0	Increased DNA methylation 3 OS=Arabidopsis thaliana GN=IDM3 PE=1 SV=1	0	0.997402	2.80778	1	2	1	1	463	51.9	7.37	High			838680	AT1G20870; AT1G20870	1	metabolic process;regulation of biological process;response to stimulus	nucleus			0.083	0	1
FALSE	High	Master Protein	P48528	Serine/threonine-protein phosphatase PP-X isozyme 2 OS=Arabidopsis thaliana GN=PPX2 PE=2 SV=2	0	0.975104	2.29508	1	1	1	1	305	34.703	5.34	High		4800000	835619	PPX2; AT5G55260	5	metabolic process		catalytic activity;metal ion binding	Pf00149	0.129	0	1
FALSE	High	Master Protein	Q9SW18	Magnesium protoporphyrin IX methyltransferase, chloroplastic OS=Arabidopsis thaliana GN=CHLM PE=1 SV=1	0	0.96457	3.52564	1	1	1	1	312	33.775	7.87	High		590000	828611	CHLM; AT4G25080	4	metabolic process;regulation of biological process	cytoplasm;membrane	catalytic activity	Pf06325, Pf07109, Pf08241, Pf08242, Pf12847, Pf13489, Pf13649, Pf13847	0.122	1.88207	1
FALSE	High	Master Protein	Q9SQI8	Dihydrolipoyllysine-residue acetyltransferase component 4 of pyruvate dehydrogenase complex, chloroplastic OS=Arabidopsis thaliana GN=LTA2 PE=2 SV=1	0	0.938548	3.33333	1	1	1	1	480	50.049	8.37	High		690000	822181	LTA2; AT3G25860	3	cell organization and biogenesis;metabolic process	cytosol;membrane;mitochondrion;ribosome	catalytic activity	Pf00198, Pf00364, Pf02817	0.096	2.23749	1
FALSE	High	Master Protein	Q8VYI4	Aspartate semialdehyde dehydrogenase OS=Arabidopsis thaliana GN=At1g14810 PE=2 SV=1	0	0.92775	2.93333	1	1	1	1	375	40.72	7.01	High		2500000	838046	AT1G14810; AT1G14810	1	metabolic process	cytoplasm;mitochondrion	catalytic activity;nucleotide binding;protein binding	Pf01118, Pf02774	0.136	1.66911	1
FALSE	High	Master Protein	Q9C907	Glycerophosphodiester phosphodiesterase GDPD5 OS=Arabidopsis thaliana GN=GDPD5 PE=2 SV=1	0	0.923724	5.35714	1	2	1	1	392	44.993	7.09	High		44000000	843761	AT1G74210; AT1G74210	1	metabolic process	extracellular;membrane;vacuole	catalytic activity	Pf03009	0.122	2.14327	1
FALSE	High	Master Protein	O81149	Proteasome subunit alpha type-5-A OS=Arabidopsis thaliana GN=PAE1 PE=1 SV=1	0	0.874519	4.21941	1	1	1	1	237	25.931	4.75	High		3700000	841822	PAE1; AT1G53850	1	cell organization and biogenesis;metabolic process;response to stimulus	cytoplasm;cytosol;membrane;nucleus;proteasome;ribosome	catalytic activity	Pf00227, Pf10584	0.166	2.1917	1
FALSE	High	Master Protein	P04778	Chlorophyll a-b binding protein 1, chloroplastic OS=Arabidopsis thaliana GN=LHCB1.3 PE=1 SV=1	0	0.848324	4.49438	1	1	1	1	267	28.223	5.66	High		3100000	839871	CAB1; AT1G29930	1	metabolic process;response to stimulus	Golgi;membrane	metal ion binding	Pf00504	0.212	1.80171	1
FALSE	High	Master Protein	Q93ZA0	Probable chlorophyll(ide) b reductase NYC1, chloroplastic OS=Arabidopsis thaliana GN=NYC1 PE=1 SV=1	0	0.842543	6.04839	1	1	1	1	496	54.81	9.41	High		3600000	826942	NYC1; AT4G13250	4	metabolic process	membrane	catalytic activity;protein binding	Pf00106, Pf08659, Pf13561	0.086	0	1
FALSE	High	Master Protein	Q9SI96	Histone H2B.3 OS=Arabidopsis thaliana GN=At2g28720 PE=1 SV=3	0	0.835945	5.96026	1	1	1	1	151	16.519	9.99	High		13000000	817421	AT2G28720; AT2G28720	2	cell organization and biogenesis	chromosome;nucleus	DNA binding;protein binding	Pf00125	0.259	2.01395	1
FALSE	High	Master Protein	O81852	Bifunctional aspartokinase/homoserine dehydrogenase 2, chloroplastic OS=Arabidopsis thaliana GN=AKHSDH2 PE=1 SV=1	0	0.829445	1.0917	1	1	1	1	916	100.187	7.49	High		2200000	827715	AK-HSDH II; AT4G19710	4	metabolic process		catalytic activity;nucleotide binding	Pf00696, Pf00742, Pf01842, Pf03447, Pf13840	0.039	0	1
FALSE	High	Master Protein	O80929	60S ribosomal protein L36-1 OS=Arabidopsis thaliana GN=RPL36A PE=2 SV=1	0	0.825359	7.9646	1	1	1	1	113	12.728	11.75	High		680000	818337	AT2G37600; AT2G37600	2	metabolic process	cytoplasm;ribosome	RNA binding;structural molecule activity	Pf01158	0.334	1.88812	1
FALSE	High	Master Protein	F4IYF8	Histidine--tRNA ligase, cytoplasmic OS=Arabidopsis thaliana GN=At3g02760 PE=2 SV=1	0	0.8173	1.01925	1	1	1	1	883	97.476	6.42	High		2000000	820930	AT3G02760; AT3G02760	3	cell organization and biogenesis;metabolic process	cytoplasm;cytosol;mitochondrion	catalytic activity;nucleotide binding	Pf00587, Pf03129, Pf13393	0.038	1.77445	1
FALSE	High	Master Protein	Q42601	Carbamoyl-phosphate synthase large chain, chloroplastic OS=Arabidopsis thaliana GN=CARB PE=1 SV=1	0	0.79915	0.673968	1	1	1	1	1187	129.874	5.73	High		340000	839868	CARB; AT1G29900	1	cell communication;cell organization and biogenesis;metabolic process;regulation of biological process;response to stimulus	cytoplasm;cytosol;membrane;mitochondrion	catalytic activity;metal ion binding;nucleotide binding	Pf00289, Pf01071, Pf02142, Pf02222, Pf02655, Pf02786, Pf02787, Pf07478, Pf08442, Pf08443, Pf13535	0.036	0	1
FALSE	High	Master Protein	Q9SEU6	Thioredoxin M4, chloroplastic OS=Arabidopsis thaliana GN=At3g15360 PE=2 SV=2	0	0.788879	6.21762	1	1	1	1	193	21.159	9.57	High		1600000	820775	TRX-M4; AT3G15360	3	cell organization and biogenesis;cellular homeostasis;metabolic process;regulation of biological process;response to stimulus;transport	cytoplasm;membrane	catalytic activity;enzyme regulator activity	Pf00085, Pf13098, Pf13899, Pf13905, Pf14595	0.292	0	1
FALSE	High	Master Protein	Q9FK52	Casein kinase-like protein OS=Arabidopsis thaliana GN=At5g18190 PE=3 SV=1	0	0.78728	2.31548	1	1	1	1	691	76.936	8.84	High			831937	AT5G18190; AT5G18190	5	metabolic process;regulation of biological process;response to stimulus;transport	cytoplasm;nucleus	catalytic activity;nucleotide binding	Pf00069	0.059	0	1
FALSE	High	Master Protein	Q84L31	Ubiquitin receptor RAD23c OS=Arabidopsis thaliana GN=RAD23C PE=1 SV=2	0	0.779108	1.90931	1	1	1	1	419	44.219	4.83	High		11000000	821195	RAD23C; AT3G02540	3	metabolic process;response to stimulus	cytoplasm;nucleus	DNA binding;protein binding	Pf00240, Pf00627, Pf09280, Pf11976	0.155	2.00189	1
FALSE	High	Master Protein	Q9ASR0	Tubulin beta-3 chain OS=Arabidopsis thaliana GN=TUBB3 PE=2 SV=2	0	0.759451	2.22222	1	1	1	1	450	50.701	4.81	High		1700000	836391; 836390	TUB3; TUB2; AT5G62690; AT5G62700	5	metabolic process;response to stimulus	cytoplasm;cytoskeleton;Golgi;membrane	catalytic activity;nucleotide binding;protein binding;structural molecule activity	Pf00091, Pf03953, Pf10644	0.101	0	1
FALSE	High	Master Protein	F4KBJ3	Alpha/beta-hydrolase-like protein OS=Arabidopsis thaliana GN=At5g38520 PE=4 SV=1	0	0.751536	2.40642	1	1	1	1	374	40.967	7.81	High		6700000	833840	AT5G38520; AT5G38520	5	cell organization and biogenesis;metabolic process;regulation of biological process		catalytic activity	Pf00561, Pf12695, Pf12697	0.155	2.19316	1
FALSE	High	Master Protein	P51414	60S ribosomal protein L26-1 OS=Arabidopsis thaliana GN=RPL26A PE=2 SV=2	0.00743494	0.711751	8.21918	1	1	1	1	146	16.934	10.78	High		1100000	824153	AT3G49910; AT3G49910	3	metabolic process;response to stimulus	cytosol;Golgi;membrane;nucleus;ribosome	RNA binding;structural molecule activity	Pf00467	0.389	0	1
FALSE	High	Master Protein	P42794	60S ribosomal protein L11-2 OS=Arabidopsis thaliana GN=RPL11B PE=2 SV=2	0.00743494	0.711304	5.49451	1	1	1	1	182	20.848	9.92	High		2100000	825039; 834617; 827607	AT3G58700; AT5G45775; RPL16B; AT3G58700; AT4G18730; AT5G45775	3; 4; 5	cell organization and biogenesis;metabolic process	cytoplasm;cytosol;Golgi;membrane;ribosome;vacuole	RNA binding;structural molecule activity	Pf00281, Pf00673	0.233	1.88128	1
FALSE	High	Master Protein	Q9C560	Probable alkaline/neutral invertase F OS=Arabidopsis thaliana GN=INVF PE=2 SV=1	0.00743494	0.702021	1.60321	1	1	1	1	499	56.754	6.71	High		4500000	843531	AT1G72000; AT1G72000	1	metabolic process		catalytic activity	Pf12899	0.08	2.1632	1
FALSE	High	Master Protein	O80816	Dual transcription unit and alternative splicing protein GLAUCE OS=Arabidopsis thaliana GN=T8F5.23 PE=4 SV=1	0.00743494	0.700929	5.77778	1	1	1	1	450	50.474	5.34	High			842857	AT1G65450; AT1G65450	1	metabolic process	cytoplasm;nucleus	catalytic activity	Pf00668, Pf02458	0.086	0	1
FALSE	High	Master Protein	Q93VC7	30S ribosomal protein S1, chloroplastic OS=Arabidopsis thaliana GN=RPS1 PE=1 SV=1	0.00743494	0.698536	3.60577	1	1	1	1	416	45.082	5.25	High		3100000	833138	RPS1; AT5G30510	5	cell organization and biogenesis;metabolic process;response to stimulus	membrane;mitochondrion;ribosome	RNA binding	Pf00575	0.096	2.17362	1

## Sheet: WT-Replicate1
Checked	Protein FDR Confidence	Master	Accession	Description	Exp. q-value	Sum PEP Score	Coverage	# Peptides	# PSMs	# Unique Peptides	# Protein Groups	# AAs	MW [kDa]	calc. pI	Found in Sample: [S1] F1: Sample	Modifications	Area: F1: Sample	Entrez Gene ID	Gene ID	Chromosome	Biological Process	Cellular Component	Molecular Function	Pfam IDs	emPAI	Score Sequest HT	# Peptides Sequest HT
FALSE		Master Protein	P25857	Glyceraldehyde-3-phosphate dehydrogenase GAPB, chloroplastic OS=Arabidopsis thaliana GN=GAPB PE=1 SV=2		37.2779	23.9374	12	15	8	1	447	47.63	6.8	High		26000000	840895	GAPB; AT1G42970	1	cell organization and biogenesis;defense response;metabolic process;regulation of biological process;response to stimulus	cytosol;extracellular;membrane	catalytic activity;nucleotide binding	Pf00044, Pf02672, Pf02800	1.829	36.722	12
FALSE		Master Protein	Q8RWV0	Transketolase-1, chloroplastic OS=Arabidopsis thaliana GN=TKL-1 PE=1 SV=1		32.9669	23.4818	14	16	14	1	741	79.918	6.37	High		74000000	825246	AT3G60750; AT3G60750	3	cell growth;cell organization and biogenesis;metabolic process;regulation of biological process;response to stimulus;transport	cytosol;membrane	catalytic activity;metal ion binding	Pf00456, Pf02775, Pf02779, Pf02780	1.276	30.3493	14
FALSE		Master Protein	O03042	Ribulose bisphosphate carboxylase large chain OS=Arabidopsis thaliana GN=rbcL PE=1 SV=1		25.795	27.3486	11	16	11	1	479	52.922	6.29	High		72000000	844754	rbcL; ATCG00490	Pt	metabolic process		catalytic activity;metal ion binding	Pf00016, Pf02788	2.594	36.5105	11
FALSE		Master Protein	Q9LPW0	Glyceraldehyde-3-phosphate dehydrogenase GAPA2, chloroplastic OS=Arabidopsis thaliana GN=GAPA2 PE=2 SV=1		25.6538	25.8145	12	15	2	1	399	42.82	8.05	High		6900000	837848	GAPA-2; AT1G12900	1	cell organization and biogenesis;metabolic process;regulation of biological process	cytoplasm;cytosol;extracellular;membrane	catalytic activity;nucleotide binding	Pf00044, Pf02800	2.831	36.6134	12
FALSE		Master Protein	P25856	Glyceraldehyde-3-phosphate dehydrogenase GAPA1, chloroplastic OS=Arabidopsis thaliana GN=GAPA1 PE=1 SV=3		23.6673	26.0101	11	14	1	1	396	42.463	7.75	High		13000000	822277	GAPA; AT3G26650	3	cell organization and biogenesis;defense response;metabolic process;regulation of biological process;response to stimulus	cytosol;extracellular;membrane	catalytic activity;nucleotide binding;protein binding	Pf00044, Pf02800	2.162	32.0994	11
FALSE		Master Protein	P53494	Actin-4 OS=Arabidopsis thaliana GN=ACT4 PE=1 SV=1		20.5135	23.8727	7	10	7	1	377	41.752	5.58	High		320000000	836056	ACT4; AT5G59370	5	cell organization and biogenesis;metabolic process	cytoplasm;cytoskeleton;mitochondrion	nucleotide binding;structural molecule activity	Pf00022	1.154	25.3496	7
FALSE		Master Protein	Q9SA52	Chloroplast stem-loop binding protein of 41 kDa b, chloroplastic OS=Arabidopsis thaliana GN=CSP41B PE=1 SV=1		17.2105	14.2857	6	7	6	1	378	42.593	8.16	High		9700000	837455	CRB; AT1G09340	1	cell communication;cell differentiation;cell organization and biogenesis;defense response;metabolic process;regulation of biological process;response to stimulus;transport	cytoplasm;extracellular;Golgi;membrane;ribosome;vacuole	catalytic activity;protein binding;RNA binding	Pf01370, Pf04321, Pf13460, Pf13950	0.823	16.0377	6
FALSE		Master Protein	O04314	PYK10-binding protein 1 OS=Arabidopsis thaliana GN=PBP1 PE=1 SV=1		14.3338	15.1007	3	4	3	1	298	32.138	5.77	High		15000000	820890	PBP1; AT3G16420	3	metabolic process;regulation of biological process	cytoplasm;cytosol;extracellular;nucleus	enzyme regulator activity;metal ion binding;protein binding	Pf01419	0.54	12.5188	3
FALSE		Master Protein	P56757	ATP synthase subunit alpha, chloroplastic OS=Arabidopsis thaliana GN=atpA PE=1 SV=1		11.353	11.6371	6	7	6	1	507	55.294	5.25	High		11000000	844790	atpA; ATCG00120	Pt	metabolic process;transport	membrane	catalytic activity;nucleotide binding;transporter activity	Pf00006, Pf00306, Pf02874, Pf09378	0.905	12.0903	6
FALSE		Master Protein	Q9LRR9	Peroxisomal (S)-2-hydroxy-acid oxidase GLO1 OS=Arabidopsis thaliana GN=GLO1 PE=1 SV=1		10.0249	16.0763	5	6	5	1	367	40.316	9.13	High		15000000	820665	AT3G14420; AT3G14420	3	defense response;metabolic process;response to stimulus	cytosol;extracellular;membrane;nucleus;ribosome	catalytic activity;nucleotide binding	Pf00478, Pf01070, Pf01645, Pf03060	0.738	8.43253	5
FALSE		Master Protein	P59259	Histone H4 OS=Arabidopsis thaliana GN=At1g07660 PE=1 SV=2		9.66937	33.9806	3	5	3	1	103	11.402	11.47	High		62000000	837297; 836090; 817423; 836119; 837279; 823736; 823777; 824540	AT1G07820; AT5G59690; HIS4; AT5G59970; AT1G07660; AT3G45930; AT3G46320; AT3G53730; AT1G07820; AT1G07660; AT2G28740; AT5G59690; AT3G45930; AT5G59970; AT3G46320; AT3G53730	1; 5; 2; 3	cell organization and biogenesis;response to stimulus	chromosome;cytosol;Golgi;membrane;nucleus;vacuole	DNA binding;protein binding	Pf00125, Pf15630	3.642	11.3541	3
FALSE		Master Protein	P22954	Probable mediator of RNA polymerase II transcription subunit 37c OS=Arabidopsis thaliana GN=MED37D PE=1 SV=2		6.60788	4.2879	2	2	2	1	653	71.342	5.12	High		5900000	831856	AT5G02490; AT5G02490	5	cell organization and biogenesis;defense response;metabolic process;regulation of biological process;response to stimulus	cytoplasm;cytosol;Golgi;membrane;nucleus	nucleotide binding;protein binding	Pf00012, Pf06723	0.133	4.28102	2
FALSE		Master Protein	P19366	ATP synthase subunit beta, chloroplastic OS=Arabidopsis thaliana GN=atpB PE=1 SV=2		6.33972	5.02008	2	2	2	1	498	53.9	5.5	High		20000000	844757	atpB; ATCG00480	Pt	metabolic process;transport	membrane	catalytic activity;nucleotide binding;transporter activity	Pf00006, Pf00306, Pf02874	0.172	2.75385	2
FALSE		Master Protein	Q56YA5	Serine--glyoxylate aminotransferase OS=Arabidopsis thaliana GN=AGT1 PE=1 SV=2		5.23485	2.49377	1	2	1	1	401	44.18	7.83	High		13000000	815822	AGT; AT2G13360	2	cellular homeostasis;metabolic process;response to stimulus;transport	extracellular;membrane	catalytic activity	Pf00266	0.222	5.30642	1
FALSE		Master Protein	P92947	Monodehydroascorbate reductase 5, mitochondrial OS=Arabidopsis thaliana GN=MDAR5 PE=1 SV=3		4.27868	2.83976	1	1	1	1	493	53.269	8.02	High		10000000	842697	MDAR6; AT1G63940	1	metabolic process;response to stimulus	cytosol;mitochondrion	catalytic activity;nucleotide binding	Pf00070, Pf01266, Pf07992	0.075	2.88476	1
FALSE		Master Protein	P27140	Beta carbonic anhydrase 1, chloroplastic OS=Arabidopsis thaliana GN=BCA1 PE=1 SV=2		3.86878	10.6628	3	4	3	1	347	37.426	5.99	High		6000000	821134	CA1; AT3G01500	3	cell organization and biogenesis;defense response;metabolic process;regulation of biological process;response to stimulus;transport	extracellular;membrane	catalytic activity;metal ion binding	Pf00484	0.389	1.61263	3
FALSE		Master Protein	Q8W4H8	Inactive GDSL esterase/lipase-like protein 23 OS=Arabidopsis thaliana GN=GLL23 PE=1 SV=1		3.72386	9.84456	3	3	3	1	386	43.116	8.07	High		4800000	841839	AT1G54010; AT1G54010	1	metabolic process	endoplasmic reticulum;extracellular;membrane;vacuole	catalytic activity	Pf00657	0.389	1.82158	3
FALSE		Master Protein	Q9FFR3	6-phosphogluconate dehydrogenase, decarboxylating 2, chloroplastic OS=Arabidopsis thaliana GN=At5g41670 PE=1 SV=1		3.48039	4.10678	2	2	2	1	487	53.284	5.8	High		6800000	834169	AT5G41670; AT5G41670	5	metabolic process;response to stimulus	cytoplasm;cytosol;mitochondrion	catalytic activity;nucleotide binding;protein binding	Pf00393, Pf03446	0.155	2.10377	2
FALSE		Master Protein	Q9LJG3	GDSL esterase/lipase ESM1 OS=Arabidopsis thaliana GN=ESM1 PE=1 SV=1		3.34381	4.84694	2	2	2	1	392	44.032	7.72	High		3400000	820639	ESM1; AT3G14210	3	defense response;metabolic process;response to stimulus	extracellular;membrane;nucleus;ribosome;vacuole	catalytic activity	Pf00657	0.245	2.05354	2
FALSE		Master Protein	Q05758	Ketol-acid reductoisomerase, chloroplastic OS=Arabidopsis thaliana GN=At3g58610 PE=2 SV=2		2.7693	2.36887	1	1	1	1	591	63.772	6.8	High		2400000	825030	AT3G58610; AT3G58610	3	metabolic process;response to stimulus	cytosol;extracellular;mitochondrion	catalytic activity;metal ion binding	Pf01450, Pf07991	0.075	2.23029	1
FALSE		Master Protein	A8MRL0	Histone H3.3 OS=Arabidopsis thaliana GN=At4g40030 PE=4 SV=1		2.50822	6.70732	1	1	1	1	164	18.69	11.14	High		93000000	830164	AT4G40030; AT4G40030	4		chromosome;nucleus	DNA binding;protein binding	Pf00125	0.259	2.66406	1
FALSE		Master Protein	F4KGQ0	Fructose-bisphosphate aldolase OS=Arabidopsis thaliana GN=At5g03690 PE=3 SV=1		2.47496	3.81679	1	1	1	1	393	42.879	8.91	High		5300000	831759	AT5G03690; AT5G03690	5	metabolic process	cytoplasm;cytosol	catalytic activity	Pf00274	0.116	2.71843	1
FALSE		Master Protein	Q9LYA9	Chloroplast stem-loop binding protein of 41 kDa a, chloroplastic OS=Arabidopsis thaliana GN=CSP41A PE=1 SV=1		2.44989	5.91133	2	2	2	1	406	43.903	8.43	High		20000000	825489	CSP41A; AT3G63140	3	cell differentiation;cell organization and biogenesis;metabolic process;regulation of biological process;response to stimulus	extracellular;ribosome	catalytic activity;protein binding;RNA binding	Pf01370, Pf07992, Pf13439, Pf13460	0.186	5.48832	2
FALSE		Master Protein	Q9LD57	Phosphoglycerate kinase 1, chloroplastic OS=Arabidopsis thaliana GN=PGK1 PE=1 SV=1		2.42074	5.19751	2	2	2	1	481	50.081	6.24	High		12000000	820461	PGK1; AT3G12780	3	cell organization and biogenesis;cellular homeostasis;defense response;metabolic process;response to stimulus;transport	cytoplasm;cytosol;extracellular;membrane;mitochondrion;nucleus	catalytic activity;nucleotide binding	Pf00162, Pf08282	0.155	5.81949	2
FALSE		Master Protein	Q39256	Polyubiquitin 8 OS=Arabidopsis thaliana GN=UBQ8 PE=3 SV=1		1.75572	2.85261	1	1	1	1	631	71.724	9.03	High		7200000	820137	UBQ8; AT3G09790	3	metabolic process	cytoplasm;nucleus;vacuole	protein binding	Pf00240, Pf11976, Pf13019, Pf13881, Pf14560	0.046	1.95828	1
FALSE		Master Protein	Q94F49	Probable histone H2A.5 OS=Arabidopsis thaliana GN=At5g27670 PE=1 SV=1		1.70115	6	1	1	1	1	150	15.899	10.46	High			832829	HTA7; AT5G27670	5	cell organization and biogenesis;regulation of biological process;response to stimulus;transport	chromosome;nucleus	DNA binding;protein binding	Pf00125	0.389	1.70511	1
FALSE		Master Protein	P18064	Guanine nucleotide-binding protein alpha-1 subunit OS=Arabidopsis thaliana GN=GPA1 PE=1 SV=1		1.59244	2.87206	1	1	1	1	383	44.518	6.3	High		5300000	817170	GP ALPHA 1; AT2G26300	2	cell death;cell organization and biogenesis;metabolic process;regulation of biological process;response to stimulus	cytoplasm;membrane	catalytic activity;enzyme regulator activity;metal ion binding;nucleotide binding;protein binding;signal transducer activity	Pf00025, Pf00503	0.077	2.0377	1
FALSE		Master Protein	P55826	Protoporphyrinogen oxidase 1, chloroplastic OS=Arabidopsis thaliana GN=PPOX1 PE=1 SV=1		1.5187	1.48976	1	1	1	1	537	57.659	9.03	High			827991	PPOX; AT4G01690	4	metabolic process		catalytic activity;protein binding	Pf01593, Pf02089	0.077	1.68143	1
FALSE		Master Protein	P49204	40S ribosomal protein S4-2 OS=Arabidopsis thaliana GN=RPS4B PE=2 SV=4		1.34199	3.43511	1	1	1	1	262	29.855	10.17	High		370000	830600	AT5G07090; AT5G07090	5	metabolic process	cytoplasm;cytosol;Golgi;membrane;ribosome	protein binding;RNA binding;structural molecule activity	Pf00900, Pf01479, Pf08071	0.122	0	1
FALSE		Master Protein	B9DG21	Aspartate aminotransferase OS=Arabidopsis thaliana GN=ASP5 PE=2 SV=1		1.25267	3.0303	1	1	1	1	462	50.942	7.53	High		3200000	829330	ASP5; AT4G31990	4	metabolic process;response to stimulus	cytosol;extracellular;mitochondrion	catalytic activity;protein binding	Pf00155	0.072	1.82455	1
FALSE		Master Protein	P42799	Glutamate-1-semialdehyde 2,1-aminomutase 1, chloroplastic OS=Arabidopsis thaliana GN=GSA1 PE=2 SV=1		1.24872	2.95359	1	1	1	1	474	50.337	6.87	High			836476	GSA1; AT5G63570	5	cell differentiation;metabolic process;regulation of biological process;response to stimulus	extracellular	catalytic activity;protein binding	Pf00202	0.105	1.80759	1
FALSE		Master Protein	Q43127	Glutamine synthetase, chloroplastic/mitochondrial OS=Arabidopsis thaliana GN=GLN2 PE=1 SV=1		1.21746	3.25581	1	1	1	1	430	47.381	6.87	High		5000000	833535	GS2; AT5G35630	5	cell organization and biogenesis;metabolic process;regulation of biological process;response to stimulus;transport	extracellular;membrane;mitochondrion;ribosome	catalytic activity;nucleotide binding	Pf00120, Pf03951	0.116	2.52052	1
FALSE		Master Protein	Q9LTX9	Heat shock 70 kDa protein 7, chloroplastic OS=Arabidopsis thaliana GN=HSP70-7 PE=2 SV=1		1.14436	1.39276	1	1	1	1	718	76.95	5.3	High		2500000	835054	CPHSC70-2EAT SHOCK PROTEIN 70-2; AT5G49910	5	cell organization and biogenesis;metabolic process;response to stimulus;transport	extracellular	nucleotide binding;protein binding	Pf00012, Pf03980, Pf06406, Pf06723	0.056	2.0444	1
FALSE		Master Protein	P10896	Ribulose bisphosphate carboxylase/oxygenase activase, chloroplastic OS=Arabidopsis thaliana GN=RCA PE=1 SV=2		1.04354	1.89873	1	1	1	1	474	51.948	6.15	High		4400000	818558	RCA; AT2G39730	2	cell organization and biogenesis;defense response;metabolic process;regulation of biological process;response to stimulus;transport	extracellular;membrane;nucleus	enzyme regulator activity;nucleotide binding	Pf00004, Pf06309	0.086	2.13936	1
FALSE		Master Protein	F4J359	TIR-NBS-LRR class disease resistance protein OS=Arabidopsis thaliana GN=At3g44630 PE=4 SV=1		0.798603	0.887097	1	1	1	1	1240	141.89	7.88	High		19000000	823589	AT3G44630; AT3G44630	3	defense response;regulation of biological process;response to stimulus	cytoplasm	nucleotide binding;protein binding	Pf00931, Pf01582, Pf07725, Pf13676	0.029	1.64486	1
FALSE		Master Protein	Q9SAJ6	Glyceraldehyde-3-phosphate dehydrogenase GAPCP1, chloroplastic OS=Arabidopsis thaliana GN=GAPCP1 PE=1 SV=1		0.761703	1.65877	1	1	1	1	422	44.803	8.63	High		4900000	844291	GAPCP-1; AT1G79530	1	development;metabolic process;response to stimulus	membrane	catalytic activity;metal ion binding;nucleotide binding	Pf00044, Pf01113, Pf02800, Pf02826	0.083	1.95593	1
FALSE		Master Protein	P0DH99	Elongation factor 1-alpha 1 OS=Arabidopsis thaliana GN=A1 PE=1 SV=1		0.72262	2.44989	1	1	1	1	449	49.471	9.11	High		34000000	837309; 836161; 837307; 837308	AT1G07940; AT5G60390; AT1G07920; AT1G07930; AT1G07930; AT1G07940; AT1G07920; AT5G60390	1; 5	metabolic process;response to stimulus	cytoplasm;cytosol;Golgi;membrane;mitochondrion;nucleus;vacuole	catalytic activity;nucleotide binding;protein binding;RNA binding	Pf00009, Pf03143, Pf03144	0.083	2.4271	1
FALSE		Master Protein	O22131	LOB domain-containing protein 18 OS=Arabidopsis thaliana GN=LBD18 PE=2 SV=2		0.669789	17.1756	1	1	1	1	262	27.201	8	High			819150	LBD18; AT2G45420	2	cell differentiation;cell organization and biogenesis;metabolic process;regulation of biological process	nucleus		Pf03195, Pf05422	0	0	1
FALSE		Master Protein	Q9C907	Glycerophosphodiester phosphodiesterase GDPD5 OS=Arabidopsis thaliana GN=GDPD5 PE=2 SV=1		0.583193	5.35714	1	2	1	1	392	44.993	7.09	High		4200000	843761	AT1G74210; AT1G74210	1	metabolic process	extracellular;membrane;vacuole	catalytic activity	Pf03009	0.122	0	1
FALSE		Master Protein	Q4PSZ5	Putative cinnamyl-alcohol dehydrogenase OS=Arabidopsis thaliana GN=At1g51410 PE=2 SV=1		0.498256	14.4615	1	1	1	1	325	35.896	5.45	High			841566	AT1G51410; AT1G51410	1	metabolic process		catalytic activity	Pf01073, Pf01370, Pf02719, Pf05368, Pf07993, Pf08659, Pf13460	0	0	1
FALSE		Master Protein	Q94KD0	Transcription initiation factor TFIID subunit 15b OS=Arabidopsis thaliana GN=TAF15B PE=1 SV=1		0.497983	11.8483	1	1	1	1	422	42.29	8.5	High			835960	TAF15b; AT5G58470	5	metabolic process;regulation of biological process	nucleus	metal ion binding;nucleotide binding;RNA binding	Pf00076, Pf00641, Pf14259	0	0	1

## Sheet: WT-Replicate2
Checked	Protein FDR Confidence	Master	Accession	Description	Exp. q-value	Sum PEP Score	Coverage	# Peptides	# PSMs	# Unique Peptides	# Protein Groups	# AAs	MW [kDa]	calc. pI	Found in Sample: [S2] F2: Sample	Modifications	Area: F2: Sample	Entrez Gene ID	Gene ID	Chromosome	Biological Process	Cellular Component	Molecular Function	Pfam IDs	emPAI	Score Sequest HT	# Peptides Sequest HT
FALSE	High	Master Protein	O03042	Ribulose bisphosphate carboxylase large chain OS=Arabidopsis thaliana GN=rbcL PE=1 SV=1	0	43.0637	29.8539	13	16	13	1	479	52.922	6.29	High		160000000	844754	rbcL; ATCG00490	Pt	metabolic process		catalytic activity;metal ion binding	Pf00016, Pf02788	2.914	44.7382	13
FALSE	High	Master Protein	P25857	Glyceraldehyde-3-phosphate dehydrogenase GAPB, chloroplastic OS=Arabidopsis thaliana GN=GAPB PE=1 SV=2	0	42.2017	28.8591	14	17	10	1	447	47.63	6.8	High		73000000	840895	GAPB; AT1G42970	1	cell organization and biogenesis;defense response;metabolic process;regulation of biological process;response to stimulus	cytosol;extracellular;membrane	catalytic activity;nucleotide binding	Pf00044, Pf02672, Pf02800	2.282	49.281	14
FALSE	High	Master Protein	P19366	ATP synthase subunit beta, chloroplastic OS=Arabidopsis thaliana GN=atpB PE=1 SV=2	0	38.7688	41.1647	15	19	14	1	498	53.9	5.5	High		65000000	844757	atpB; ATCG00480	Pt	metabolic process;transport	membrane	catalytic activity;nucleotide binding;transporter activity	Pf00006, Pf00306, Pf02874	2.857	36.0886	15
FALSE	High	Master Protein	Q8RWV0	Transketolase-1, chloroplastic OS=Arabidopsis thaliana GN=TKL-1 PE=1 SV=1	0	37.2006	22.942	13	19	13	1	741	79.918	6.37	High		110000000	825246	AT3G60750; AT3G60750	3	cell growth;cell organization and biogenesis;metabolic process;regulation of biological process;response to stimulus;transport	cytosol;membrane	catalytic activity;metal ion binding	Pf00456, Pf02775, Pf02779, Pf02780	1.404	44.4745	13
FALSE	High	Master Protein	Q9LPW0	Glyceraldehyde-3-phosphate dehydrogenase GAPA2, chloroplastic OS=Arabidopsis thaliana GN=GAPA2 PE=2 SV=1	0	35.7774	29.0727	12	18	2	1	399	42.82	8.05	High		690000	837848	GAPA-2; AT1G12900	1	cell organization and biogenesis;metabolic process;regulation of biological process	cytoplasm;cytosol;extracellular;membrane	catalytic activity;nucleotide binding	Pf00044, Pf02800	3.217	45.5044	12
FALSE	High	Master Protein	P25856	Glyceraldehyde-3-phosphate dehydrogenase GAPA1, chloroplastic OS=Arabidopsis thaliana GN=GAPA1 PE=1 SV=3	0	34.3289	29.2929	12	19	2	1	396	42.463	7.75	High		20000000	822277	GAPA; AT3G26650	3	cell organization and biogenesis;defense response;metabolic process;regulation of biological process;response to stimulus	cytosol;extracellular;membrane	catalytic activity;nucleotide binding;protein binding	Pf00044, Pf02800	3.125	42.5856	12
FALSE	High	Master Protein	P59259	Histone H4 OS=Arabidopsis thaliana GN=At1g07660 PE=1 SV=2	0	33.1572	41.7476	8	17	8	1	103	11.402	11.47	High		80000000	837297; 836090; 817423; 836119; 837279; 823736; 823777; 824540	AT1G07820; AT5G59690; HIS4; AT5G59970; AT1G07660; AT3G45930; AT3G46320; AT3G53730; AT1G07820; AT1G07660; AT2G28740; AT5G59690; AT3G45930; AT5G59970; AT3G46320; AT3G53730	1; 5; 2; 3	cell organization and biogenesis;response to stimulus	chromosome;cytosol;Golgi;membrane;nucleus;vacuole	DNA binding;protein binding	Pf00125, Pf15630	99	42.3841	8
FALSE	High	Master Protein	Q9LD57	Phosphoglycerate kinase 1, chloroplastic OS=Arabidopsis thaliana GN=PGK1 PE=1 SV=1	0	29.6702	24.948	10	12	10	1	481	50.081	6.24	High		65000000	820461	PGK1; AT3G12780	3	cell organization and biogenesis;cellular homeostasis;defense response;metabolic process;response to stimulus;transport	cytoplasm;cytosol;extracellular;membrane;mitochondrion;nucleus	catalytic activity;nucleotide binding	Pf00162, Pf08282	1.371	29.8016	10
FALSE	High	Master Protein	P53494	Actin-4 OS=Arabidopsis thaliana GN=ACT4 PE=1 SV=1	0	24.8299	16.9761	5	10	1	1	377	41.752	5.58	High		63000000	836056	ACT4; AT5G59370	5	cell organization and biogenesis;metabolic process	cytoplasm;cytoskeleton;mitochondrion	nucleotide binding;structural molecule activity	Pf00022	0.778	29.8939	5
FALSE	High	Master Protein	P10896	Ribulose bisphosphate carboxylase/oxygenase activase, chloroplastic OS=Arabidopsis thaliana GN=RCA PE=1 SV=2	0	24.6445	18.1435	8	12	8	1	474	51.948	6.15	High		77000000	818558	RCA; AT2G39730	2	cell organization and biogenesis;defense response;metabolic process;regulation of biological process;response to stimulus;transport	extracellular;membrane;nucleus	enzyme regulator activity;nucleotide binding	Pf00004, Pf06309	1.276	22.3086	8
FALSE	High	Master Protein	P56757	ATP synthase subunit alpha, chloroplastic OS=Arabidopsis thaliana GN=atpA PE=1 SV=1	0	24.3208	13.215	6	11	6	1	507	55.294	5.25	High		50000000	844790	atpA; ATCG00120	Pt	metabolic process;transport	membrane	catalytic activity;nucleotide binding;transporter activity	Pf00006, Pf00306, Pf02874, Pf09378	1.291	28.4654	6
FALSE	High	Master Protein	P53492	Actin-7 OS=Arabidopsis thaliana GN=ACT7 PE=1 SV=1	0	24.1691	15.6499	5	10	1	1	377	41.709	5.49	High		90000000	830841	ACT7; AT5G09810	5	cell differentiation;cell division;cell growth;cell organization and biogenesis;metabolic process;regulation of biological process;response to stimulus	cytoplasm;cytoskeleton;cytosol;membrane;mitochondrion	nucleotide binding;protein binding;structural molecule activity	Pf00022	0.778	30.5502	5
FALSE	High	Master Protein	Q01908	ATP synthase gamma chain 1, chloroplastic OS=Arabidopsis thaliana GN=ATPC1 PE=1 SV=1	0	19.0345	20.9115	7	9	7	1	373	40.886	8	High		21000000	825797	ATPC1; AT4G04640	4	cell differentiation;cell organization and biogenesis;metabolic process;regulation of biological process;transport	membrane	catalytic activity;enzyme regulator activity;transporter activity	Pf00231	1.31	17.1111	7
FALSE	High	Master Protein	Q9SA52	Chloroplast stem-loop binding protein of 41 kDa b, chloroplastic OS=Arabidopsis thaliana GN=CSP41B PE=1 SV=1	0	14.9514	21.6931	6	6	6	1	378	42.593	8.16	High		23000000	837455	CRB; AT1G09340	1	cell communication;cell differentiation;cell organization and biogenesis;defense response;metabolic process;regulation of biological process;response to stimulus;transport	cytoplasm;extracellular;Golgi;membrane;ribosome;vacuole	catalytic activity;protein binding;RNA binding	Pf01370, Pf04321, Pf13460, Pf13950	0.823	10.0475	6
FALSE	High	Master Protein	P0DH99	Elongation factor 1-alpha 1 OS=Arabidopsis thaliana GN=A1 PE=1 SV=1	0	13.4306	16.4811	7	8	7	1	449	49.471	9.11	High		98000000	837309; 836161; 837307; 837308	AT1G07940; AT5G60390; AT1G07920; AT1G07930; AT1G07930; AT1G07940; AT1G07920; AT5G60390	1; 5	metabolic process;response to stimulus	cytoplasm;cytosol;Golgi;membrane;mitochondrion;nucleus;vacuole	catalytic activity;nucleotide binding;protein binding;RNA binding	Pf00009, Pf03143, Pf03144	0.743	16.9736	7
FALSE	High	Master Protein	P17745	Elongation factor Tu, chloroplastic OS=Arabidopsis thaliana GN=TUFA PE=1 SV=1	0	11.33	7.56303	4	5	4	1	476	51.598	6.19	High		16000000	827784	RABE1b; AT4G20360	4	metabolic process	cytosol;extracellular;membrane;mitochondrion;nucleus	catalytic activity;nucleotide binding;protein binding;RNA binding	Pf00009, Pf03143, Pf03144	0.557	14.5326	4
FALSE	High	Master Protein	P10795	Ribulose bisphosphate carboxylase small chain 1A, chloroplastic OS=Arabidopsis thaliana GN=RBCS-1A PE=1 SV=2	0	10.6921	20.5556	3	3	1	1	180	20.203	7.71	High		9000000	843029	RBCS1A; AT1G67090	1	metabolic process;response to stimulus	extracellular;membrane;ribosome	catalytic activity;metal ion binding	Pf00101, Pf12338, Pf13122	0.638	5.53336	3
FALSE	High	Master Protein	B3H5S2	Ribulose bisphosphate carboxylase small chain OS=Arabidopsis thaliana GN=At5g38410 PE=3 SV=1	0	10.4899	18.2796	3	3	1	1	186	20.827	8.29	High		17000000	833828	AT5G38410; AT5G38410	5	metabolic process;response to stimulus	extracellular;membrane;ribosome	catalytic activity	Pf00101, Pf12338	0.585	8.08975	3
FALSE	High	Master Protein	Q9S9N1	Heat shock 70 kDa protein 5 OS=Arabidopsis thaliana GN=HSP70-5 PE=2 SV=1	0	9.9339	7.12074	3	3	2	1	646	70.87	5.41	High		22000000	838174	Hsp70b; AT1G16030	1	cell organization and biogenesis;metabolic process;response to stimulus	cytoplasm;cytosol;membrane	nucleotide binding	Pf00012, Pf06723	0.212	7.83095	3
FALSE	High	Master Protein	P25858	Glyceraldehyde-3-phosphate dehydrogenase GAPC1, cytosolic OS=Arabidopsis thaliana GN=GAPC1 PE=1 SV=2	0	9.12789	10.9467	3	4	3	1	338	36.891	7.12	High		19000000	819567	GAPC1; AT3G04120	3	cell organization and biogenesis;metabolic process;response to stimulus;transport	cytoplasm;cytosol;extracellular;Golgi;membrane;mitochondrion;nucleus	catalytic activity;DNA binding;metal ion binding;nucleotide binding	Pf00044, Pf02800	0.52	5.68089	3
FALSE	High	Master Protein	P27140	Beta carbonic anhydrase 1, chloroplastic OS=Arabidopsis thaliana GN=BCA1 PE=1 SV=2	0	8.74958	10.951	4	4	4	1	347	37.426	5.99	High		12000000	821134	CA1; AT3G01500	3	cell organization and biogenesis;defense response;metabolic process;regulation of biological process;response to stimulus;transport	extracellular;membrane	catalytic activity;metal ion binding	Pf00484	0.551	6.01704	4
FALSE	High	Master Protein	Q9FHQ6	Polyubiquitin 9 OS=Arabidopsis thaliana GN=UBQ9 PE=3 SV=1	0	8.4011	13.0435	3	4	3	1	322	36.234	6.2	High		54000000	833742	UBQ9; AT5G37640	5	metabolic process;response to stimulus	cytoplasm;Golgi;membrane;nucleus	protein binding	Pf00240, Pf11976, Pf13881, Pf14560	0.292	12.4695	3
FALSE	High	Master Protein	P22954	Probable mediator of RNA polymerase II transcription subunit 37c OS=Arabidopsis thaliana GN=MED37D PE=1 SV=2	0	8.17827	5.97243	3	3	2	1	653	71.342	5.12	High		9400000	831856	AT5G02490; AT5G02490	5	cell organization and biogenesis;defense response;metabolic process;regulation of biological process;response to stimulus	cytoplasm;cytosol;Golgi;membrane;nucleus	nucleotide binding;protein binding	Pf00012, Pf06723	0.205	6.04816	3
FALSE	High	Master Protein	P62090	Photosystem I iron-sulfur center OS=Arabidopsis thaliana GN=psaC PE=3 SV=2	0	7.50729	32.0988	2	2	2	1	81	9.032	7.08	High		11000000	844750	psaC; ATCG01060	Pt	metabolic process;transport	membrane	catalytic activity;metal ion binding	Pf00037, Pf12838, Pf13183, Pf13187, Pf13237, Pf14697	0.778	5.57615	2
FALSE	High	Master Protein	Q9FVR6	Uncharacterized protein At1g32220, chloroplastic OS=Arabidopsis thaliana GN=At1g32220 PE=2 SV=1	0	7.34111	14.8649	3	3	3	1	296	31.959	5.77	High		6700000	840114	AT1G32220; AT1G32220	1	cell communication;metabolic process;response to stimulus	mitochondrion	catalytic activity	Pf01370, Pf13460	0.638	4.75733	3
FALSE	High	Master Protein	Q9SZJ5	Serine hydroxymethyltransferase 1, mitochondrial OS=Arabidopsis thaliana GN=SHM1 PE=1 SV=1	0	6.59903	7.15667	4	4	4	1	517	57.364	8.13	High		18000000	829949	SHM1; AT4G37930	4	cell death;defense response;metabolic process;response to stimulus	cytoplasm;cytosol;extracellular;membrane;mitochondrion;nucleus;organelle lumen;ribosome	catalytic activity;protein binding;RNA binding	Pf00155, Pf00464	0.311	9.19586	4
FALSE	High	Master Protein	Q43127	Glutamine synthetase, chloroplastic/mitochondrial OS=Arabidopsis thaliana GN=GLN2 PE=1 SV=1	0	5.22986	5.34884	2	3	2	1	430	47.381	6.87	High		26000000	833535	GS2; AT5G35630	5	cell organization and biogenesis;metabolic process;regulation of biological process;response to stimulus;transport	extracellular;membrane;mitochondrion;ribosome	catalytic activity;nucleotide binding	Pf00120, Pf03951	0.389	5.47024	2
FALSE	High	Master Protein	F4IMB5	ATP synthase subunit alpha OS=Arabidopsis thaliana GN=At2g07698 PE=3 SV=1	0	5.02994	2.7027	2	2	2	1	777	85.879	5.57	High		12000000	815374	AT2G07698; AT2G07698	2	metabolic process;transport	Golgi;membrane;mitochondrion;vacuole	catalytic activity;metal ion binding;nucleotide binding;RNA binding;transporter activity	Pf00006, Pf00306, Pf02874, Pf09378, Pf10325	0.116	4.74352	2
FALSE	High	Master Protein	F4KGQ0	Fructose-bisphosphate aldolase OS=Arabidopsis thaliana GN=At5g03690 PE=3 SV=1	0	4.85903	3.81679	2	2	2	1	393	42.879	8.91	High		22000000	831759	AT5G03690; AT5G03690	5	metabolic process	cytoplasm;cytosol	catalytic activity	Pf00274	0.245	6.19017	2
FALSE	High	Master Protein	O49485	D-3-phosphoglycerate dehydrogenase 1, chloroplastic OS=Arabidopsis thaliana GN=PGDH1 PE=1 SV=1	0	4.75781	5.47264	3	3	3	1	603	63.286	6.58	High		2500000	829568	EDA9; AT4G34200	4	development;metabolic process	cytosol;membrane;mitochondrion	catalytic activity;nucleotide binding	Pf00389, Pf00670, Pf01262, Pf01842, Pf02826, Pf05221, Pf13478	0.25	5.47223	3
FALSE	High	Master Protein	A8MRL0	Histone H3.3 OS=Arabidopsis thaliana GN=At4g40030 PE=4 SV=1	0	4.34065	6.70732	1	2	1	1	164	18.69	11.14	High		260000000	830164	AT4G40030; AT4G40030	4		chromosome;nucleus	DNA binding;protein binding	Pf00125	0.585	5.05788	1
FALSE	High	Master Protein	P55826	Protoporphyrinogen oxidase 1, chloroplastic OS=Arabidopsis thaliana GN=PPOX1 PE=1 SV=1	0	4.17628	5.58659	2	2	2	1	537	57.659	9.03	High		5300000	827991	PPOX; AT4G01690	4	metabolic process		catalytic activity;protein binding	Pf01593, Pf02089	0.16	3.85088	2
FALSE	High	Master Protein	Q9C5A9	ATP synthase subunit beta-3, mitochondrial OS=Arabidopsis thaliana GN=At5g08680 PE=2 SV=1	0	4.16191	3.75671	2	2	1	1	559	59.822	6.49	High		1000000	830769	AT5G08680; AT5G08680	5	metabolic process;response to stimulus;transport	cytosol;Golgi;membrane;mitochondrion	catalytic activity;metal ion binding;nucleotide binding;transporter activity	Pf00006, Pf00306, Pf02874	0.155	4.60145	2
FALSE	High	Master Protein	Q9STF2	Protein plastid transcriptionally active 16, chloroplastic OS=Arabidopsis thaliana GN=PTAC16 PE=1 SV=1	0	4.01319	6.07843	2	2	2	1	510	54.325	8.91	High		2900000	823831	PTAC16; AT3G46780	3	cell organization and biogenesis;metabolic process;response to stimulus	chromosome;membrane	protein binding	Pf05368, Pf13460	0.166	3.86215	2
FALSE	High	Master Protein	P56793	50S ribosomal protein L16, chloroplastic OS=Arabidopsis thaliana GN=rpl16 PE=3 SV=1	0	4.00152	21.4815	2	2	2	1	135	15.284	11.62	High		31000000	844722	rpl16; ATCG00790	Pt	metabolic process	ribosome	RNA binding;structural molecule activity	Pf00252	0.931	4.6735	2
FALSE	High	Master Protein	P46286	60S ribosomal protein L8-1 OS=Arabidopsis thaliana GN=RPL8A PE=1 SV=2	0	3.92544	12.0155	2	2	2	1	258	27.842	10.9	High		3000000	816314	EMB2296; AT2G18020	2	metabolic process	cytoplasm;cytosol;Golgi;membrane;ribosome;vacuole	protein binding;RNA binding;structural molecule activity	Pf00181, Pf03947	0.292	2.02723	2
FALSE	High	Master Protein	F4KDR2	60S ribosomal protein L35-4 OS=Arabidopsis thaliana GN=At5g02610 PE=3 SV=1	0	3.78383	7.53425	1	1	1	1	146	17.011	10.56	High		11000000	831853	AT5G02610; AT5G02610	5	metabolic process	cytoplasm;Golgi;membrane;ribosome	structural molecule activity	Pf00831	0.292	3.45415	1
FALSE	High	Master Protein	Q94K97	Putative 30S ribosomal protein OS=Arabidopsis thaliana GN=At5g24490 PE=1 SV=1	0	3.52827	4.87013	1	1	1	1	308	34.835	6.76	High		24000000	832520	AT5G24490; AT5G24490	5	metabolic process	ribosome	structural molecule activity	Pf02482	0.145	2.6815	1
FALSE	High	Master Protein	P18064	Guanine nucleotide-binding protein alpha-1 subunit OS=Arabidopsis thaliana GN=GPA1 PE=1 SV=1	0	3.42458	2.87206	1	1	1	1	383	44.518	6.3	High		8500000	817170	GP ALPHA 1; AT2G26300	2	cell death;cell organization and biogenesis;metabolic process;regulation of biological process;response to stimulus	cytoplasm;membrane	catalytic activity;enzyme regulator activity;metal ion binding;nucleotide binding;protein binding;signal transducer activity	Pf00025, Pf00503	0.077	2.71966	1
FALSE	High	Master Protein	P21218	Protochlorophyllide reductase B, chloroplastic OS=Arabidopsis thaliana GN=PORB PE=1 SV=3	0	3.39764	7.4813	2	2	2	1	401	43.332	9.16	High			828853	PORB; AT4G27440	4	cell differentiation;metabolic process;regulation of biological process;response to stimulus	membrane	catalytic activity;protein binding	Pf00106, Pf08659	0.194	4.33382	2
FALSE	High	Master Protein	F4JPD8	Nucleoside diphosphate kinase OS=Arabidopsis thaliana GN=At4g23895 PE=3 SV=1	0	3.37678	2.56959	1	2	1	1	467	51.967	6.24	High		24000000	2745723	AT4G23895; AT4G23895	4	metabolic process	nucleus	catalytic activity;nucleotide binding	Pf00169, Pf00334	0.16	5.56428	1
FALSE	High	Master Protein	F4KHF4	Beta-ketoacyl-[acyl carrier protein] synthase I OS=Arabidopsis thaliana GN=KAS I PE=3 SV=1	0	3.37513	5.31697	2	2	2	1	489	52.061	8.21	High		3900000	834671	KAS I; AT5G46290	5	cell organization and biogenesis;metabolic process;response to stimulus	membrane	catalytic activity	Pf00109, Pf02801	0.202	2.22456	2
FALSE	High	Master Protein	F4JUN0	Phytoene desaturase 3 OS=Arabidopsis thaliana GN=PDS3 PE=4 SV=1	0	3.24403	5.12367	2	2	2	1	566	62.951	6.48	High		1300000	827061	PDS3; AT4G14210	4	metabolic process;regulation of biological process		catalytic activity;nucleotide binding	Pf00890, Pf01266, Pf01593, Pf01946, Pf03949, Pf07992, Pf12831, Pf13450	0.145	3.58646	2
FALSE	High	Master Protein	O49506	Peroxisomal (S)-2-hydroxy-acid oxidase GLO5 OS=Arabidopsis thaliana GN=GLO5 PE=1 SV=1	0	2.76433	4.61957	2	2	2	1	368	40.456	8.31	High		6700000	827563	AT4G18360; AT4G18360	4	defense response;metabolic process;regulation of biological process;response to stimulus;transport	cytosol	catalytic activity;nucleotide binding	Pf00478, Pf00977, Pf01070, Pf01645, Pf03060	0.222	2.19445	2
FALSE	High	Master Protein	Q9LYJ3	ADP-ribosylation factor A1B OS=Arabidopsis thaliana GN=T15N1_160 PE=3 SV=1	0	2.70837	5.85106	1	2	1	1	188	21.521	6.95	High		5800000	831319	ARFA1B; AT5G14670	5	metabolic process;regulation of biological process;response to stimulus;transport	cytosol;Golgi	catalytic activity;enzyme regulator activity;nucleotide binding;protein binding;signal transducer activity	Pf00025, Pf00071, Pf00503, Pf01926, Pf04670, Pf08477, Pf09439	0.425	3.4626	1
FALSE	High	Master Protein	F4JEL4	Translational initiation factor 4A-1 OS=Arabidopsis thaliana GN=EIF4A1 PE=1 SV=1	0	2.68277	2.40964	1	1	1	1	415	46.92	6.35	High		2500000	820605	EIF4A1; AT3G13920	3	metabolic process;regulation of biological process;response to stimulus	cytoplasm;cytosol;extracellular;Golgi;membrane;nucleus	catalytic activity;nucleotide binding;protein binding;RNA binding	Pf00270, Pf00271	0.096	1.86303	1
FALSE	High	Master Protein	Q8RXU5	60S ribosomal protein L37a-2 OS=Arabidopsis thaliana GN=RPL37AC PE=3 SV=1	0	2.46897	26.087	2	2	2	1	92	10.234	10.23	High		1600000	825195	AT3G60245; AT3G60245	3	metabolic process	cytoplasm;cytosol;ribosome	metal ion binding;RNA binding;structural molecule activity	Pf01780	1.154	0	2
FALSE	High	Master Protein	F4KBJ3	Alpha/beta-hydrolase-like protein OS=Arabidopsis thaliana GN=At5g38520 PE=4 SV=1	0	2.46077	4.27807	2	2	2	1	374	40.967	7.81	High		15000000	833840	AT5G38520; AT5G38520	5	cell organization and biogenesis;metabolic process;regulation of biological process		catalytic activity	Pf00561, Pf12695, Pf12697	0.334	2.1036	2
FALSE	High	Master Protein	Q9SCN8	Cell division control protein 48 homolog D OS=Arabidopsis thaliana GN=CDC48D PE=1 SV=1	0	2.28416	1.34969	1	1	1	1	815	90.284	5.16	High			824489	AT3G53230; AT3G53230	3	cell division;metabolic process;regulation of biological process;response to stimulus;transport	cytoplasm;cytoskeleton;cytosol;Golgi;membrane;nucleus	catalytic activity;nucleotide binding;protein binding;RNA binding	Pf00004, Pf00910, Pf01057, Pf01078, Pf02359, Pf02933, Pf05496, Pf06068, Pf07724, Pf07728, Pf13191, Pf13207, Pf13238, Pf13401	0.054	2.45856	1
FALSE	High	Master Protein	P42799	Glutamate-1-semialdehyde 2,1-aminomutase 1, chloroplastic OS=Arabidopsis thaliana GN=GSA1 PE=2 SV=1	0	2.25688	2.95359	1	1	1	1	474	50.337	6.87	High		9800000	836476	GSA1; AT5G63570	5	cell differentiation;metabolic process;regulation of biological process;response to stimulus	extracellular	catalytic activity;protein binding	Pf00202	0.105	3.19447	1
FALSE	High	Master Protein	P25819	Catalase-2 OS=Arabidopsis thaliana GN=CAT2 PE=2 SV=3	0	2.18	2.84553	1	1	1	1	492	56.895	7.12	High		2500000	829661	CAT2; AT4G35090	4	cell communication;cell death;cellular homeostasis;metabolic process;regulation of biological process;response to stimulus	cytosol;mitochondrion;nucleus;ribosome	antioxidant activity;catalytic activity;metal ion binding;protein binding	Pf00199, Pf06628	0.083	1.91291	1
FALSE	High	Master Protein	P21240	Chaperonin 60 subunit beta 1, chloroplastic OS=Arabidopsis thaliana GN=CPN60B1 PE=1 SV=3	0	2.00323	2.16667	1	1	1	1	600	63.77	6.51	High		5100000	841996	CPN60B; AT1G55490	1	cell death;defense response;metabolic process;response to stimulus	cytoplasm;cytosol;extracellular;Golgi;membrane;ribosome	nucleotide binding;protein binding	Pf00118	0.058	2.25801	1
FALSE	High	Master Protein	Q9ZQN9	CTF2A like oxidoreductase OS=Arabidopsis thaliana GN=CTF2A PE=4 SV=2	0	1.99957	2.50569	1	1	1	1	439	48.284	8.91	High		3700000	818135	CTF2A; AT2G35660	2	metabolic process	mitochondrion	catalytic activity;nucleotide binding	Pf01494, Pf08491	0.089	2.34552	1
FALSE	High	Master Protein	Q9XIH6	Putative polyol transporter 2 OS=Arabidopsis thaliana GN=PLT2 PE=3 SV=1	0	1.89894	5.87084	1	1	1	1	511	54.897	9.33	High		860000	816110	PMT2; AT2G16130	2	transport	membrane	transporter activity	Pf00083, Pf07690	0.089	0	1
FALSE	High	Master Protein	Q9C525	Beta-glucosidase 21 OS=Arabidopsis thaliana GN=BGLU21 PE=1 SV=1	0	1.89876	3.24427	2	2	2	1	524	59.626	7.02	High		9900000	842944	BGLU21; AT1G66270	1	cell communication;metabolic process;response to stimulus	endoplasmic reticulum;extracellular;membrane;organelle lumen;vacuole	catalytic activity	Pf00232	0.172	4.01266	2
FALSE	High	Master Protein	Q9LJG3	GDSL esterase/lipase ESM1 OS=Arabidopsis thaliana GN=ESM1 PE=1 SV=1	0	1.86967	2.55102	1	1	1	1	392	44.032	7.72	High		4300000	820639	ESM1; AT3G14210	3	defense response;metabolic process;response to stimulus	extracellular;membrane;nucleus;ribosome;vacuole	catalytic activity	Pf00657	0.116	1.83898	1
FALSE	High	Master Protein	Q9FLN4	50S ribosomal protein L27, chloroplastic OS=Arabidopsis thaliana GN=RPL27 PE=2 SV=1	0	1.8173	7.57576	1	1	1	1	198	21.723	9.95	High		13000000	834097	RPL27; AT5G40950	5	metabolic process;response to stimulus	ribosome	RNA binding;structural molecule activity	Pf01016	0.212	2.10977	1
FALSE	High	Master Protein	P49637	60S ribosomal protein L27a-3 OS=Arabidopsis thaliana GN=RPL27AC PE=2 SV=2	0	1.81276	8.90411	1	1	1	1	146	16.445	10.59	High		1700000	843397	AT1G70600; AT1G70600	1	metabolic process	cytoplasm;cytosol;membrane;ribosome	RNA binding;structural molecule activity	Pf00828	0.334	0	1
FALSE	High	Master Protein	Q9LTX9	Heat shock 70 kDa protein 7, chloroplastic OS=Arabidopsis thaliana GN=HSP70-7 PE=2 SV=1	0	1.75671	1.39276	1	1	1	1	718	76.95	5.3	High		8400000	835054	CPHSC70-2EAT SHOCK PROTEIN 70-2; AT5G49910	5	cell organization and biogenesis;metabolic process;response to stimulus;transport	extracellular	nucleotide binding;protein binding	Pf00012, Pf03980, Pf06406, Pf06723	0.056	2.12988	1
FALSE	High	Master Protein	Q9LI88	Plastid ribosomal protein S21 OS=Arabidopsis thaliana GN=GHS1 PE=3 SV=1	0	1.71309	7.65027	1	1	1	1	183	20.899	9.39	High		31000000	822335	GHS1; AT3G27160	3	metabolic process	ribosome	structural molecule activity	Pf01165	0.468	2.32043	1
FALSE	High	Master Protein	P21238	Chaperonin 60 subunit alpha 1, chloroplastic OS=Arabidopsis thaliana GN=CPN60A1 PE=1 SV=2	0	1.67654	2.90102	1	2	1	1	586	62.034	5.19	High		2300000	817344	CPN60A; AT2G28000	2	cell organization and biogenesis;metabolic process	cytoplasm;cytosol;extracellular;membrane;mitochondrion;ribosome	nucleotide binding	Pf00118, Pf13723	0.072	2.36646	1
FALSE	High	Master Protein	Q9SR92	Rhodanese-like domain-containing protein 10 OS=Arabidopsis thaliana GN=STR10 PE=2 SV=1	0	1.64149	5.14019	1	1	1	1	214	23.765	9.31	High		2100000	820041	AT3G08920; AT3G08920	3		membrane		Pf00581	0.155	0	1
FALSE	High	Master Protein	P56804	30S ribosomal protein S14, chloroplastic OS=Arabidopsis thaliana GN=rps14 PE=2 SV=2	0	1.59295	14	1	1	1	1	100	11.778	11.22	High		5400000				metabolic process	ribosome	RNA binding;structural molecule activity	Pf00253	0.468	2.49414	1
FALSE	High	Master Protein	P41916	GTP-binding nuclear protein Ran-1 OS=Arabidopsis thaliana GN=RAN1 PE=1 SV=1	0	1.59074	4.97738	1	1	1	1	221	25.26	6.86	High		2400000	832123	RAN-1; AT5G20010	5	metabolic process;regulation of biological process;response to stimulus;transport	cytoplasm;cytosol;extracellular;Golgi;membrane;nucleus	catalytic activity;nucleotide binding;protein binding	Pf00025, Pf00071, Pf08477	0.194	1.85592	1
FALSE	High	Master Protein	A8MS68	Dihydrolipoyl dehydrogenase 1, chloroplastic OS=Arabidopsis thaliana GN=LPD1 PE=2 SV=1	0	1.56019	1.92616	1	1	1	1	623	66.62	8.41	High		10000000	820951	LPD1; AT3G16950	3	cellular homeostasis;metabolic process;regulation of biological process;response to stimulus	cytosol;mitochondrion	catalytic activity;nucleotide binding	Pf00070, Pf00890, Pf02852, Pf07992, Pf13434	0.07	1.86698	1
FALSE	High	Master Protein	Q9LYA9	Chloroplast stem-loop binding protein of 41 kDa a, chloroplastic OS=Arabidopsis thaliana GN=CSP41A PE=1 SV=1	0	1.55956	3.44828	1	1	1	1	406	43.903	8.43	High		24000000	825489	CSP41A; AT3G63140	3	cell differentiation;cell organization and biogenesis;metabolic process;regulation of biological process;response to stimulus	extracellular;ribosome	catalytic activity;protein binding;RNA binding	Pf01370, Pf07992, Pf13439, Pf13460	0.089	3.10253	1
FALSE	High	Master Protein	Q940I2	Putative uncharacterized protein MED24.18 OS=Arabidopsis thaliana GN=MED24.18 PE=2 SV=1	0	1.55037	3.24484	1	1	1	1	339	37.016	8.88	High		9700000	831679	AT5G03880; AT5G03880	5	cellular homeostasis;metabolic process;regulation of biological process	cytoplasm;membrane	catalytic activity;protein binding	Pf00462, Pf13409, Pf13417	0.129	1.76601	1
FALSE	High	Master Protein	O48741	Protochlorophyllide reductase C, chloroplastic OS=Arabidopsis thaliana GN=PORC PE=1 SV=1	0	1.5167	2.99252	1	1	1	1	401	43.856	9.11	High		19000000	839009	POR C; AT1G03630	1	cell differentiation;cell organization and biogenesis;metabolic process;regulation of biological process;response to stimulus	membrane	catalytic activity	Pf00106, Pf08659	0.086	2.12764	1
FALSE	High	Master Protein	O04314	PYK10-binding protein 1 OS=Arabidopsis thaliana GN=PBP1 PE=1 SV=1	0	1.5092	4.69799	1	1	1	1	298	32.138	5.77	High		6100000	820890	PBP1; AT3G16420	3	metabolic process;regulation of biological process	cytoplasm;cytosol;extracellular;nucleus	enzyme regulator activity;metal ion binding;protein binding	Pf01419	0.155	1.92066	1
FALSE	High	Master Protein	Q94AR8	3-isopropylmalate dehydratase large subunit OS=Arabidopsis thaliana GN=IIL1 PE=1 SV=1	0	1.49635	2.1611	1	1	1	1	509	54.979	7.84	High		1200000	826975	IIL1; AT4G13430	4	metabolic process;response to stimulus		catalytic activity;metal ion binding	Pf00330	0.086	0	1
FALSE	High	Master Protein	Q9LEY9	H/ACA ribonucleoprotein complex subunit 2-like protein OS=Arabidopsis thaliana GN=At5g08180 PE=1 SV=1	0	1.48572	6.41026	1	1	1	1	156	16.937	9.39	High		2600000	830714	AT5G08180; AT5G08180	5	cell organization and biogenesis;metabolic process;regulation of biological process	nucleus	RNA binding	Pf01248	0.334	1.64683	1
FALSE	High	Master Protein	Q8RUH0	Putative small nuclear ribonucleoprotein D2 OS=Arabidopsis thaliana GN=At2g47640 PE=4 SV=1	0	1.47664	9.17431	1	1	1	1	109	12.627	9.92	High		5000000	825459; 819377	AT3G62840; AT2G47640; AT2G47640; AT3G62840	3; 2	cell organization and biogenesis;metabolic process	cytosol;nucleus;spliceosomal complex		Pf01423	0.389	2.17343	1
FALSE	High	Master Protein	Q940S9	AT3g57890/T10K17_100 OS=Arabidopsis thaliana GN=At3g57890 PE=2 SV=1	0	1.40384	6.28272	1	1	1	1	573	62.74	5.55	High			824958	AT3G57890; AT3G57890	3	cell organization and biogenesis	cytosol;nucleus		Pf07986	0	0	1
FALSE	High	Master Protein	Q9LER7	50S ribosomal protein 5, chloroplastic OS=Arabidopsis thaliana GN=PSRP5 PE=1 SV=1	0	1.29542	10.8108	1	1	1	1	148	16.351	10.86	High		5200000	824858	PSRP5; AT3G56910	3	cell organization and biogenesis;metabolic process	membrane;ribosome			0.389	0	1
FALSE	High	Master Protein	Q9SJU4	Probable fructose-bisphosphate aldolase 1, chloroplastic OS=Arabidopsis thaliana GN=FBA1 PE=1 SV=2	0	1.29081	2.25564	1	1	1	1	399	42.904	6.58	High		1900000	816672	FBA1; AT2G21330	2	cell differentiation;cell organization and biogenesis;metabolic process;regulation of biological process;response to stimulus	extracellular;ribosome	catalytic activity	Pf00274	0.105	0	1
FALSE	High	Master Protein	Q9ZPR1	Cell division control protein 48 homolog B OS=Arabidopsis thaliana GN=CDC48B PE=2 SV=1	0	1.28092	1.99005	1	1	1	1	603	65.868	7.08	High			814895	CDC48B; AT2G03670	2	cell differentiation;cell division;transport	cytoplasm;cytoskeleton;membrane;nucleus	catalytic activity;nucleotide binding	Pf00004, Pf05673, Pf06068, Pf07724, Pf13191, Pf13401	0.059	1.68638	1
FALSE	High	Master Protein	Q94F49	Probable histone H2A.5 OS=Arabidopsis thaliana GN=At5g27670 PE=1 SV=1	0	1.20824	6	1	1	1	1	150	15.899	10.46	High		1500000000	832829	HTA7; AT5G27670	5	cell organization and biogenesis;regulation of biological process;response to stimulus;transport	chromosome;nucleus	DNA binding;protein binding	Pf00125	0.389	2.63092	1
FALSE	High	Master Protein	Q43870	ATP sulfurylase 2 OS=Arabidopsis thaliana GN=APS2 PE=1 SV=1	0	1.01033	1.47059	1	1	1	1	476	53.604	6.61	High		2800000	838580	APS2; AT1G19920	1	cell communication;metabolic process;response to stimulus	cytoplasm;cytosol	catalytic activity;nucleotide binding	Pf01747, Pf14306	0.072	0	1
FALSE	High	Master Protein	Q9SKP6	Triosephosphate isomerase, chloroplastic OS=Arabidopsis thaliana GN=TIM PE=1 SV=1	0	0.97265	2.53968	1	1	1	1	315	33.325	7.83	High		7300000	816652	TIM; AT2G21170	2	cell organization and biogenesis;metabolic process;regulation of biological process;reproduction;response to stimulus;transport	cytosol;extracellular;mitochondrion	catalytic activity	Pf00121	0.116	0	1
FALSE	High	Master Protein	Q9C9C5	60S ribosomal protein L6-3 OS=Arabidopsis thaliana GN=RPL6C PE=2 SV=1	0	0.928118	6.00858	1	1	1	1	233	26.091	10.17	High		940000	843744	AT1G74050; AT1G74050	1	cell organization and biogenesis;metabolic process	cytoplasm;cytosol;membrane;ribosome	RNA binding;structural molecule activity	Pf01159, Pf03868	0.129	0	1
FALSE	High	Master Protein	P56802	30S ribosomal protein S11, chloroplastic OS=Arabidopsis thaliana GN=rps11 PE=3 SV=1	0	0.92775	10.8696	1	1	1	1	138	15.014	12.25	High			844726	rps11; ATCG00750	Pt	metabolic process	ribosome	RNA binding;structural molecule activity	Pf00411	0.334	0	1
FALSE	High	Master Protein	F4J359	TIR-NBS-LRR class disease resistance protein OS=Arabidopsis thaliana GN=At3g44630 PE=4 SV=1	0	0.927383	0.887097	1	1	1	1	1240	141.89	7.88	High		61000000	823589	AT3G44630; AT3G44630	3	defense response;regulation of biological process;response to stimulus	cytoplasm	nucleotide binding;protein binding	Pf00931, Pf01582, Pf07725, Pf13676	0.029	2.3067	1
FALSE	High	Master Protein	Q9SIF2	Heat shock protein 90-5, chloroplastic OS=Arabidopsis thaliana GN=HSP90-5 PE=1 SV=1	0.00873362	0.868061	1.79487	1	1	1	1	780	88.608	5.01	High		1700000	814930	CR88; AT2G04030	2	cell organization and biogenesis;metabolic process;response to stimulus;transport	cytosol;membrane;mitochondrion	nucleotide binding;protein binding	Pf00183	0.044	1.86207	1
FALSE	High	Master Protein	Q84JZ8	Protein tesmin/TSO1-like CXC 4 OS=Arabidopsis thaliana GN=TCX4 PE=1 SV=1	0.00873362	0.865504	2.19092	1	1	1	1	639	70.928	5.35	High		52000000	819645	AT3G04850; AT3G04850	3	development;regulation of biological process	nucleus	metal ion binding	Pf03638	0.072	2.35871	1
FALSE	High	Master Protein	P19892	Ras-related protein RABA5e OS=Arabidopsis thaliana GN=RABA5E PE=2 SV=1	0.00873362	0.860751	11.4679	1	2	1	1	218	24.195	4.98	High		4200000				metabolic process;regulation of biological process;response to stimulus;transport	membrane	catalytic activity;nucleotide binding	Pf00025, Pf00071, Pf08477	0.116	0	1
FALSE	High	Master Protein	F4IN58	Piezo-type mechanosensitive ion channel homolog OS=Arabidopsis thaliana GN=At2g48040/At2g48050/At2g48060 PE=2 SV=1	0.00873362	0.847712	1.38099	1	1	1	1	2462	282.092	7.56	High		1400000	819418	AT2G48060; AT2G48060	2	transport	membrane	transporter activity	Pf12166	0.022	0	1
FALSE	High	Master Protein	Q39102	ATP-dependent zinc metalloprotease FTSH 1, chloroplastic OS=Arabidopsis thaliana GN=FTSH1 PE=1 SV=2	0.00873362	0.835647	5.1676	1	1	1	1	716	76.712	5.83	High		1400000	841447	FTSH1; AT1G50250	1	cell organization and biogenesis;development;metabolic process;regulation of biological process;response to stimulus	membrane;mitochondrion	catalytic activity;metal ion binding;nucleotide binding;protein binding	Pf00004, Pf00158, Pf01057, Pf01078, Pf01434, Pf05496, Pf06068, Pf07724, Pf07728, Pf13191, Pf13207, Pf13401	0.072	0	1
FALSE	High	Master Protein	Q96242	Allene oxide synthase, chloroplastic OS=Arabidopsis thaliana GN=CYP74A PE=1 SV=3	0.00873362	0.835647	2.12355	1	1	1	1	518	58.16	8.66	High		13000000	834273	AOS; AT5G42650	5	cell organization and biogenesis;defense response;metabolic process;regulation of biological process;response to stimulus;transport	membrane;mitochondrion	catalytic activity;metal ion binding	Pf00067	0.072	0	1
